# Supplementary material for: Reduced protocadherin17 expression in leukemia stem cells: the clinical and biological effect in acute myeloid leukemia
Source: J Transl Med. 2019 Mar 29;17:102. doi: 10.1186/s12967-019-1851-1 (PMC6440111; doi:10.1186/s12967-019-1851-1)
Supplement: Supplementary file 2 — Additional file 2. List of 443 down-regulated probes/genes in LSCs versus normal HSCs. [file 12967_2019_1851_MOESM2_ESM.xlsx]

## Sheet: Sheet1
Additional file 2: List of 443 down-regulated probes/genes in LSCs versus normal HSCs.
Affymetrix ID	Gene Symbol	EntrezGene ID	logFC	P value	FDR
283481_at	FGF14-AS2	283481	-3.05592	6.03597e-12	5.28976e-08
572558_at	PGM5-AS1	572558	-4.20094	8.35709e-12	5.28976e-08
55086_at	CXorf57	55086	-6.45389	1.94716e-11	8.41751e-08
8309_at	ACOX2	8309	-5.40798	2.21642e-11	8.41751e-08
2053_at	EPHX2	2053	-5.46005	8.51262e-11	2.6941e-07
100129794_at	SLC25A21-AS1	100129794	-4.03195	1.11822e-10	3.03342e-07
286499_at	FAM133A	286499	-5.91847	1.33024e-10	3.1575e-07
388341_at	LRRC75A	388341	-3.77203	1.84553e-10	3.84667e-07
6511_at	SLC1A6	6511	-4.51055	2.02574e-10	3.84667e-07
4628_at	MYH10	4628	-4.43007	2.67282e-10	4.61401e-07
288_at	ANK3	288	-2.93859	3.28726e-10	4.90438e-07
51705_at	EMCN	51705	-4.86281	4.50768e-10	5.85112e-07
100506125_at	LOC100506125	100506125	-4.28927	4.6488e-10	5.85112e-07
5239_at	PGM5	5239	-3.80288	7.9058e-10	8.35833e-07
5352_at	PLOD2	5352	-5.98573	7.923e-10	8.35833e-07
551_at	AVP	551	-4.22185	1.40911e-09	1.33788e-06
275_at	AMT	275	-2.67219	1.70403e-09	1.54085e-06
11197_at	WIF1	11197	-4.40793	1.91089e-09	1.64936e-06
55190_at	NUDT11	55190	-4.54858	2.70487e-09	2.23316e-06
4781_at	NFIB	4781	-3.77431	2.94719e-09	2.28358e-06
145282_at	MIPOL1	145282	-2.61266	3.00645e-09	2.28358e-06
119391_at	GSTO2	119391	-3.20819	4.66185e-09	3.40476e-06
22998_at	LIMCH1	22998	-4.64633	4.95093e-09	3.45984e-06
5593_at	PRKG2	5593	-2.97147	5.28387e-09	3.45984e-06
4674_at	NAP1L2	4674	-4.51933	6.20713e-09	3.87131e-06
84302_at	TMEM246	84302	-5.26283	6.52389e-09	3.87131e-06
58494_at	JAM2	58494	-5.05933	7.72927e-09	4.44761e-06
9737_at	GPRASP1	9737	-3.09243	8.83866e-09	4.93639e-06
5101_at	PCDH9	5101	-6.83495	9.30774e-09	5.04985e-06
340542_at	BEX5	340542	-6.6621	1.05038e-08	5.54049e-06
7164_at	TPD52L1	7164	-3.37741	1.24914e-08	6.08205e-06
92421_at	CHMP4C	92421	-4.80398	1.33563e-08	6.18591e-06
9762_at	LZTS3	9762	-4.56807	1.42825e-08	6.45737e-06
26022_at	TMEM98	26022	-6.16796	1.60527e-08	6.96937e-06
11013_at	TMSB15A	11013	-4.61831	1.61489e-08	6.96937e-06
56172_at	ANKH	56172	-3.46962	1.86692e-08	7.70671e-06
999_at	CDH1	999	-3.31404	1.9532e-08	7.89134e-06
322_at	APBB1	322	-3.09333	2.1451e-08	8.48611e-06
4237_at	MFAP2	4237	-4.32418	2.43328e-08	9.17369e-06
4675_at	NAP1L3	4675	-6.90052	2.46384e-08	9.17369e-06
5087_at	PBX1	5087	-5.25236	2.66709e-08	9.73949e-06
84620_at	ST6GAL2	84620	-4.50357	2.72397e-08	9.75954e-06
140597_at	TCEAL2	140597	-6.57432	2.91386e-08	1.02465e-05
57631_at	LRCH2	57631	-4.83088	4.19369e-08	1.42204e-05
2625_at	GATA3	2625	-5.41195	4.42369e-08	1.47371e-05
100505881_at	MAGI2-AS3	100505881	-3.15769	4.90929e-08	1.59629e-05
242_at	ALOX12B	242	-2.77066	5.12051e-08	1.59629e-05
80177_at	MYCT1	80177	-4.42018	5.1279e-08	1.59629e-05
51310_at	SLC22A17	51310	-4.79495	5.44735e-08	1.63632e-05
338811_at	FAM19A2	338811	-4.18543	5.515e-08	1.63632e-05
8555_at	CDC14B	8555	-3.78327	5.81813e-08	1.6997e-05
7068_at	THRB	7068	-3.99652	6.41335e-08	1.78138e-05
100289410_at	MCF2L-AS1	100289410	-3.90966	6.47296e-08	1.78138e-05
1289_at	COL5A1	1289	-3.6118	7.03389e-08	1.88122e-05
1183_at	CLCN4	1183	-2.44461	7.94574e-08	2.06687e-05
100507303_at	SNHG19	100507303	-2.388	8.49008e-08	2.17862e-05
8777_at	MPDZ	8777	-4.65559	8.75646e-08	2.20808e-05
3171_at	FOXA3	3171	-3.72833	8.83745e-08	2.20808e-05
54478_at	PIMREG	54478	-4.62753	1.06837e-07	2.53591e-05
89927_at	C16orf45	89927	-2.99049	1.08505e-07	2.5437e-05
55510_at	DDX43	55510	-3.95161	1.33834e-07	3.02545e-05
57484_at	RNF150	57484	-3.40667	1.41052e-07	3.1511e-05
25937_at	WWTR1	25937	-3.08458	1.57106e-07	3.352e-05
4015_at	LOX	4015	-3.45491	1.63745e-07	3.41686e-05
151473_at	SLC16A14	151473	-4.27413	1.66255e-07	3.43153e-05
58499_at	ZNF462	58499	-5.32439	1.83167e-07	3.73996e-05
79781_at	IQCA1	79781	-3.09836	1.92237e-07	3.8425e-05
2941_at	GSTA4	2941	-2.00374	2.05384e-07	4.06255e-05
5213_at	PFKM	5213	-2.9567	2.32256e-07	4.54671e-05
256380_at	SCML4	256380	-3.23616	2.51644e-07	4.82673e-05
22874_at	PLEKHA6	22874	-2.79647	2.76188e-07	5.1926e-05
27330_at	RPS6KA6	27330	-2.32291	3.00521e-07	5.53406e-05
342908_at	ZNF404	342908	-2.59894	3.02064e-07	5.53406e-05
55130_at	ARMC4	55130	-3.51259	3.03092e-07	5.53406e-05
5217_at	PFN2	5217	-2.06629	3.0611e-07	5.53592e-05
51375_at	SNX7	51375	-4.41107	3.21402e-07	5.75764e-05
55612_at	FERMT1	55612	-3.12502	3.91899e-07	6.89052e-05
91851_at	CHRDL1	91851	-5.46441	4.08844e-07	7.12251e-05
1000_at	CDH2	1000	-3.07442	4.62076e-07	7.83426e-05
1047_at	CLGN	1047	-6.2743	4.95763e-07	8.25793e-05
688_at	KLF5	688	-3.31053	5.48231e-07	9.05248e-05
3131_at	HLF	3131	-6.84504	5.55641e-07	9.09574e-05
715_at	C1R	715	-2.03033	5.98076e-07	9.62446e-05
146849_at	CCDC42	146849	-4.08981	6.4511e-07	0.000102941
1005_at	CDH7	1005	-4.23316	7.93012e-07	0.00012343
81031_at	SLC2A10	81031	-5.24203	8.12183e-07	0.000124375
83698_at	CALN1	83698	-3.4284	1.02782e-06	0.00015368
1393_at	CRHBP	1393	-4.76172	1.04493e-06	0.000155017
65975_at	STK33	65975	-3.58464	1.08348e-06	0.000159489
2952_at	GSTT1	2952	-3.78377	1.25141e-06	0.000181397
85453_at	TSPYL5	85453	-3.82166	1.26567e-06	0.000182075
84417_at	C2orf40	84417	-3.88545	1.29809e-06	0.000185333
54435_at	HCG4	54435	-4.25029	1.4822e-06	0.000206952
11061_at	CNMD	11061	-3.18868	1.77691e-06	0.000239303
1421_at	CRYGD	1421	-3.51946	1.79998e-06	0.000240702
768096_at	HAR1A	768096	-3.43957	1.81345e-06	0.000240809
2200_at	FBN1	2200	-2.88562	1.97837e-06	0.00025556
8544_at	PIR	8544	-5.07276	2.08512e-06	0.000262215
117247_at	SLC16A10	117247	-3.58869	2.2178e-06	0.000275253
57211_at	ADGRG6	57211	-4.90129	2.24095e-06	0.000275373
56849_at	TCEAL7	56849	-4.15421	2.35566e-06	0.000283112
5125_at	PCSK5	5125	-3.96599	2.40393e-06	0.000287095
6769_at	STAC	6769	-3.2406	2.5024e-06	0.00029527
50859_at	SPOCK3	50859	-3.40888	2.50347e-06	0.00029527
51361_at	HOOK1	51361	-4.18144	2.58441e-06	0.00030177
7216_at	TRO	7216	-2.78123	2.62766e-06	0.000302404
23037_at	PDZD2	23037	-3.29545	2.66503e-06	0.000303032
286046_at	XKR6	286046	-2.25353	2.76962e-06	0.00031305
1131_at	CHRM3	1131	-3.4161	2.94979e-06	0.000327565
7754_at	ZNF204P	7754	-3.60106	3.02163e-06	0.000331663
2069_at	EREG	2069	-4.79424	3.13745e-06	0.000337986
57415_at	C3orf14	57415	-5.54499	3.15164e-06	0.000337986
112399_at	EGLN3	112399	-2.61945	3.42595e-06	0.000363438
26960_at	NBEA	26960	-2.49994	3.45623e-06	0.000364613
9071_at	CLDN10	9071	-3.22265	3.84494e-06	0.000388909
4929_at	NR4A2	4929	-3.56751	3.92502e-06	0.000392275
874_at	CBR3	874	-4.26791	4.14439e-06	0.000409884
6297_at	SALL2	6297	-4.05672	4.2606e-06	0.000417033
10669_at	CGREF1	10669	-2.40289	4.44646e-06	0.000428485
152273_at	FGD5	152273	-3.4013	4.47635e-06	0.000428485
9143_at	SYNGR3	9143	-3.16018	4.79775e-06	0.000447591
255231_at	MCOLN2	255231	-2.80492	5.09357e-06	0.000467255
116159_at	CYYR1	116159	-5.45115	5.16411e-06	0.000469193
9915_at	ARNT2	9915	-3.13323	5.24695e-06	0.000472201
7123_at	CLEC3B	7123	-3.73482	5.29922e-06	0.000474655
54551_at	MAGEL2	54551	-3.66361	5.4161e-06	0.000482847
7220_at	TRPC1	7220	-3.19067	5.64096e-06	0.000498215
56288_at	PARD3	56288	-2.99368	5.98715e-06	0.000521514
216_at	ALDH1A1	216	-4.09216	6.12542e-06	0.000531121
154215_at	NKAIN2	154215	-4.75463	6.15758e-06	0.000531483
7345_at	UCHL1	7345	-4.38016	6.23561e-06	0.000535783
79974_at	CPED1	79974	-2.98225	6.48991e-06	0.000550165
54830_at	NUP62CL	54830	-3.25211	6.74634e-06	0.000565011
57493_at	HEG1	57493	-3.37267	6.75431e-06	0.000565011
5358_at	PLS3	5358	-6.2606	6.86777e-06	0.000569485
127845_at	GOLT1A	127845	-3.43445	6.9812e-06	0.000576374
441046_at	GUSBP5	441046	-3.60192	7.13621e-06	0.000584093
8631_at	SKAP1	8631	-4.30966	7.78379e-06	0.000626298
93517_at	SDR42E1	93517	-2.74825	7.8344e-06	0.000627711
154664_at	ABCA13	154664	-3.33867	7.92021e-06	0.00063192
27253_at	PCDH17	27253	-2.57455	8.52014e-06	0.000665904
5020_at	OXT	5020	-3.09591	8.5215e-06	0.000665904
91768_at	CABLES1	91768	-2.08787	8.78552e-06	0.000675418
387914_at	SHISA2	387914	-3.4357	9.2677e-06	0.000703937
122786_at	FRMD6	122786	-4.25793	9.59203e-06	0.00072567
100505938_at	LOC100505938	100505938	-4.02678	1.04574e-05	0.00077267
100506082_at	LOC100506082	100506082	-3.35236	1.13443e-05	0.000828823
57562_at	CEP126	57562	-2.64817	1.13484e-05	0.000828823
80824_at	DUSP16	80824	-2.14393	1.1397e-05	0.000829183
79022_at	TMEM106C	79022	-2.72564	1.17826e-05	0.000850719
123688_at	HYKK	123688	-2.89646	1.19532e-05	0.000856786
54810_at	GIPC2	54810	-4.12244	1.19938e-05	0.000856786
10810_at	WASF3	10810	-2.52748	1.25423e-05	0.000882094
222389_at	BEND7	222389	-2.91885	1.26083e-05	0.000883464
1829_at	DSG2	1829	-4.38565	1.41806e-05	0.000968619
6547_at	SLC8A3	6547	-3.54858	1.5348e-05	0.00103717
79730_at	NSUN7	79730	-2.82879	1.56409e-05	0.00105321
57664_at	PLEKHA4	57664	-2.18816	1.56993e-05	0.0010534
2274_at	FHL2	2274	-4.14554	1.63635e-05	0.00108645
92906_at	HNRNPLL	92906	-4.19435	1.7869e-05	0.0011741
89944_at	GLB1L2	89944	-2.42346	1.86821e-05	0.00122329
100129792_at	CCDC152	100129792	-3.4514	1.91512e-05	0.00122502
3595_at	IL12RB2	3595	-3.58772	1.91656e-05	0.00122502
166614_at	DCLK2	166614	-2.35525	1.99738e-05	0.00126289
2743_at	GLRB	2743	-2.83215	2.00184e-05	0.00126289
55607_at	PPP1R9A	55607	-3.1551	2.07228e-05	0.0012987
1033_at	CDKN3	1033	-2.00883	2.16612e-05	0.00133547
4300_at	MLLT3	4300	-3.70569	2.2086e-05	0.00134522
23641_at	LDOC1	23641	-2.76798	2.33776e-05	0.00141438
164045_at	HFM1	164045	-3.43495	2.3388e-05	0.00141438
55825_at	PECR	55825	-3.55864	2.37583e-05	0.00142172
26018_at	LRIG1	26018	-3.16901	2.40078e-05	0.0014291
23245_at	ASTN2	23245	-2.02284	2.47096e-05	0.00145266
53342_at	IL17D	53342	-3.31306	2.56794e-05	0.00150039
57513_at	CASKIN2	57513	-2.11092	2.61472e-05	0.00151838
90102_at	PHLDB2	90102	-2.8657	2.71577e-05	0.00156198
2149_at	F2R	2149	-2.79158	2.72272e-05	0.00156198
3764_at	KCNJ8	3764	-2.52965	2.75777e-05	0.00156478
6252_at	RTN1	6252	-2.53018	2.76879e-05	0.00156478
26052_at	DNM3	26052	-2.29668	2.81538e-05	0.00157093
55859_at	BEX1	55859	-5.10029	2.83651e-05	0.00157353
2041_at	EPHA1	2041	-2.09767	2.86113e-05	0.00157936
23543_at	RBFOX2	23543	-2.75094	2.88157e-05	0.00158603
5569_at	PKIA	5569	-4.35192	2.91325e-05	0.00159434
5255_at	PHKA1	5255	-2.58137	3.10285e-05	0.00166441
26249_at	KLHL3	26249	-2.3831	3.20787e-05	0.00171531
11065_at	UBE2C	11065	-2.93561	3.21582e-05	0.00171531
57643_at	ZSWIM5	57643	-3.0187	3.52829e-05	0.00182558
100127983_at	C8orf88	100127983	-2.47674	3.54797e-05	0.00183028
23066_at	CAND2	23066	-3.36582	3.57312e-05	0.00183028
100130733_at	LRRC70	100130733	-2.07575	3.68068e-05	0.0018742
84707_at	BEX2	84707	-5.24268	3.68148e-05	0.0018742
25890_at	ABI3BP	25890	-2.95182	3.85893e-05	0.0019483
11167_at	FSTL1	11167	-3.22489	3.86391e-05	0.0019483
9823_at	ARMCX2	9823	-3.86241	3.96542e-05	0.00197636
80759_at	KHDC1	80759	-2.13816	4.0847e-05	0.00202518
84688_at	C9orf24	84688	-3.16946	4.13782e-05	0.00204617
79884_at	MAP9	79884	-3.06751	4.17538e-05	0.0020484
4306_at	NR3C2	4306	-3.27108	4.18854e-05	0.0020484
728819_at	C1GALT1C1L	728819	-2.56669	4.19693e-05	0.0020484
7010_at	TEK	7010	-2.56804	4.20705e-05	0.0020484
222171_at	PRR15	222171	-3.63506	4.27676e-05	0.00206812
4016_at	LOXL1	4016	-3.79187	4.28022e-05	0.00206812
6812_at	STXBP1	6812	-2.80344	4.34036e-05	0.00209185
200942_at	KLHDC8B	200942	-2.40275	4.35389e-05	0.00209307
84281_at	C2orf88	84281	-2.59065	4.41284e-05	0.00211605
5324_at	PLAG1	5324	-4.53907	4.56416e-05	0.00216012
6567_at	SLC16A2	6567	-2.43635	4.66894e-05	0.00218371
26227_at	PHGDH	26227	-2.7597	4.70108e-05	0.00219189
10003_at	NAALAD2	10003	-2.42255	4.70987e-05	0.00219189
1191_at	CLU	1191	-3.41242	4.72107e-05	0.00219189
10125_at	RASGRP1	10125	-4.29607	4.73844e-05	0.00219459
83699_at	SH3BGRL2	83699	-2.08735	4.81207e-05	0.00221787
285195_at	SLC9A9	285195	-2.3122	4.93218e-05	0.0022568
283_at	ANG	283	-2.57626	5.08347e-05	0.0023165
441461_at	STX17-AS1	441461	-2.12674	5.17328e-05	0.00234452
6038_at	RNASE4	6038	-2.84111	5.19078e-05	0.0023468
8436_at	CAVIN2	8436	-2.84224	5.20303e-05	0.0023468
84909_at	C9orf3	84909	-2.16898	5.22519e-05	0.00235121
1266_at	CNN3	1266	-4.38545	5.54898e-05	0.00247346
4692_at	NDN	4692	-5.35184	5.64239e-05	0.00250921
658_at	BMPR1B	658	-2.48225	5.6836e-05	0.00252163
286319_at	TUSC1	286319	-5.44461	5.73803e-05	0.00253985
2651_at	GCNT2	2651	-3.08806	5.79932e-05	0.00254915
2767_at	GNA11	2767	-2.20481	6.14278e-05	0.00265028
8476_at	CDC42BPA	8476	-3.38162	6.22513e-05	0.00266236
51599_at	LSR	51599	-3.08667	6.42e-05	0.00270708
26064_at	RAI14	26064	-2.9003	6.80228e-05	0.00281413
4774_at	NFIA	4774	-4.33414	6.92817e-05	0.00282923
152189_at	CMTM8	152189	-4.15738	6.98943e-05	0.00284812
10217_at	CTDSPL	10217	-3.3161	7.15415e-05	0.00290278
340895_at	MALRD1	340895	-3.5892	7.20335e-05	0.00291651
400955_at	LINC01122	400955	-2.53574	7.32557e-05	0.00295538
55872_at	PBK	55872	-2.05347	7.5777e-05	0.00302012
81615_at	TMEM163	81615	-3.60356	7.58648e-05	0.00302012
140606_at	SELENOM	140606	-4.34018	8.08429e-05	0.00314206
7125_at	TNNC2	7125	-2.03309	8.09134e-05	0.00314206
79633_at	FAT4	79633	-2.2476	8.61405e-05	0.00329783
744_at	MPPED2	744	-4.44599	8.81926e-05	0.00334363
7153_at	TOP2A	7153	-3.67864	9.71045e-05	0.00363692
133022_at	TRAM1L1	133022	-2.55392	0.000100587	0.00371606
51421_at	AMOTL2	51421	-3.06773	0.000101398	0.0037315
100507173_at	LINC01012	100507173	-2.53393	0.000103616	0.00379908
285368_at	PRRT3	285368	-2.31839	0.000105588	0.00383358
122060_at	SLAIN1	122060	-3.38026	0.000109893	0.00393729
24137_at	KIF4A	24137	-2.54217	0.000111189	0.00397622
5332_at	PLCB4	5332	-3.7595	0.000114594	0.00408544
100130933_at	SMIM6	100130933	-2.38761	0.00011565	0.00411238
128218_at	TMEM125	128218	-3.31247	0.000117752	0.00415613
9985_at	REC8	9985	-2.17176	0.000119169	0.00419832
389206_at	BEND4	389206	-5.21765	0.00012111	0.0042431
57692_at	MAGEE1	57692	-2.20165	0.000122871	0.00427327
57088_at	PLSCR4	57088	-4.04822	0.000126848	0.00437947
342977_at	NANOS3	342977	-2.31663	0.000127307	0.00438735
169834_at	ZNF883	169834	-3.92192	0.000131093	0.00448222
55713_at	ZNF334	55713	-2.35316	0.00013124	0.00448222
23461_at	ABCA5	23461	-2.04624	0.000132237	0.00449202
257169_at	C9orf43	257169	-2.30431	0.000134156	0.00454909
59271_at	EVA1C	59271	-3.28444	0.000136592	0.00458605
8091_at	HMGA2	8091	-2.19258	0.000144097	0.00475872
90485_at	ZNF835	90485	-5.06287	0.000147866	0.00486624
7718_at	ZNF165	7718	-2.00566	0.000148932	0.00488006
198437_at	LKAAEAR1	198437	-2.3914	0.00015482	0.00503403
401546_at	C9orf152	401546	-2.31556	0.000155732	0.00505503
6003_at	RGS13	6003	-2.1128	0.000160015	0.00516405
56963_at	RGMA	56963	-2.13204	0.000163316	0.0052297
200634_at	KRTCAP3	200634	-2.30688	0.000179941	0.00561737
5789_at	PTPRD	5789	-2.15533	0.000182926	0.00563894
148808_at	MFSD4A	148808	-2.02487	0.000183267	0.0056403
100505715_at	LOC100505715	100505715	-2.24455	0.000184646	0.00567352
1573_at	CYP2J2	1573	-2.6535	0.000188051	0.00575023
26050_at	SLITRK5	26050	-3.92747	0.000193351	0.00587446
7205_at	TRIP6	7205	-2.02052	0.000200002	0.0060379
10157_at	AASS	10157	-3.57067	0.000203914	0.00612445
26230_at	TIAM2	26230	-2.23184	0.000206797	0.00618403
9182_at	RASSF9	9182	-2.11131	0.000216422	0.00643136
2122_at	MECOM	2122	-5.75868	0.000220887	0.00654357
7078_at	TIMP3	7078	-2.98161	0.0002257	0.00664466
5270_at	SERPINE2	5270	-3.95267	0.000235567	0.00682927
84837_at	ARHGAP5-AS1	84837	-2.54606	0.000240577	0.00696388
81563_at	C1orf21	81563	-2.42672	0.000241309	0.00696545
7976_at	FZD3	7976	-2.11464	0.000241828	0.00696824
645784_at	ANKRD36BP2	645784	-3.98512	0.000242887	0.00698815
5420_at	PODXL	5420	-2.02822	0.000252073	0.00718711
100287616_at	LOXL1-AS1	100287616	-2.28682	0.000256427	0.00727846
55635_at	DEPDC1	55635	-2.12173	0.000260579	0.00735236
54102_at	CLIC6	54102	-2.47248	0.000264011	0.00738337
6604_at	SMARCD3	6604	-2.50031	0.000295714	0.00804486
2633_at	GBP1	2633	-3.85138	0.00031929	0.00850349
374654_at	KIF7	374654	-2.24049	0.00032205	0.008565
3600_at	IL15	3600	-2.10039	0.000322791	0.00857269
5243_at	ABCB1	5243	-3.29745	0.000323501	0.00857956
1669_at	DEFA4	1669	-2.82734	0.000338689	0.00887084
2262_at	GPC5	2262	-2.12517	0.000347996	0.00903981
161742_at	SPRED1	161742	-2.7291	0.000371874	0.00950406
9863_at	MAGI2	9863	-2.54351	0.000384969	0.00974691
9832_at	JAKMIP2	9832	-2.19202	0.000387989	0.00979725
219738_at	FAM241B	219738	-2.37882	0.000393195	0.00987616
23136_at	EPB41L3	23136	-2.91933	0.000403009	0.0100167
10112_at	KIF20A	10112	-3.22372	0.000452369	0.0109129
332_at	BIRC5	332	-2.4761	0.000462673	0.0110976
3983_at	ABLIM1	3983	-2.48754	0.000462863	0.0110976
79750_at	ZNF385D	79750	-2.8151	0.000469054	0.0111755
93653_at	ST7-AS1	93653	-2.83872	0.000476547	0.0113256
59338_at	PLEKHA1	59338	-2.30824	0.000500974	0.0116724
162461_at	TMEM92	162461	-2.01394	0.000510448	0.0117792
9787_at	DLGAP5	9787	-3.58367	0.000517013	0.0118931
6019_at	RLN2	6019	-2.4256	0.000519903	0.0119377
10133_at	OPTN	10133	-2.76409	0.000536247	0.0122022
25817_at	FAM19A5	25817	-2.16491	0.000564515	0.0126113
5797_at	PTPRM	5797	-3.78709	0.000570851	0.0127378
55353_at	LAPTM4B	55353	-2.72065	0.00057569	0.0127708
3075_at	CFH	3075	-4.71889	0.000601367	0.0131559
400680_at	LINC00664	400680	-2.26647	0.000619378	0.0133804
10609_at	P3H4	10609	-2.4766	0.000692222	0.0145327
91975_at	ZNF300	91975	-3.11574	0.000694115	0.0145327
9212_at	AURKB	9212	-2.89306	0.000694146	0.0145327
57608_at	JCAD	57608	-2.33275	0.00069944	0.0145792
10874_at	NMU	10874	-2.92022	0.000704351	0.0146334
7552_at	ZNF711	7552	-2.86003	0.00075952	0.0154087
2346_at	FOLH1	2346	-3.2684	0.000775544	0.0156335
9365_at	KL	9365	-2.58153	0.000778604	0.0156672
6457_at	SH3GL3	6457	-2.27377	0.000788788	0.0157833
10536_at	P3H3	10536	-2.37677	0.000797125	0.0158998
54682_at	MANSC1	54682	-2.57521	0.000800641	0.0159505
23576_at	DDAH1	23576	-2.41856	0.000822491	0.0163201
22871_at	NLGN1	22871	-2.06961	0.000852459	0.0166711
6489_at	ST8SIA1	6489	-2.75625	0.000853354	0.0166711
55211_at	DPPA4	55211	-4.04365	0.000856338	0.016678
613126_at	CYP51A1-AS1	613126	-2.27842	0.000865853	0.0168067
10293_at	TRAIP	10293	-2.38421	0.000887271	0.017053
30816_at	ERVW-1	30816	-2.14727	0.000907112	0.0173991
441666_at	LOC441666	441666	-3.83262	0.000968848	0.0182321
83657_at	DYNLRB2	83657	-2.65354	0.000989836	0.0184502
140876_at	RIPOR3	140876	-2.63022	0.000997082	0.0185623
157556_at	BAALC-AS2	157556	-2.38277	0.0010026	0.0185923
57698_at	SHTN1	57698	-3.86679	0.00100451	0.0186095
8460_at	TPST1	8460	-2.44895	0.00101613	0.0187514
8788_at	DLK1	8788	-4.43056	0.00103988	0.0190786
54885_at	TBC1D8B	54885	-2.37491	0.00107533	0.0194754
56952_at	PRTFDC1	56952	-3.57476	0.00107668	0.0194754
6006_at	RHCE	6006	-2.33636	0.00108753	0.0196117
7762_at	ZNF215	7762	-2.20949	0.00109505	0.019662
23677_at	SH3BP4	23677	-4.6026	0.00110476	0.0197008
7162_at	TPBG	7162	-2.32178	0.00110645	0.0197095
9133_at	CCNB2	9133	-2.7734	0.00111596	0.0198181
53826_at	FXYD6	53826	-2.45804	0.00112806	0.0199633
26049_at	FAM169A	26049	-3.50703	0.00114359	0.020163
5587_at	PRKD1	5587	-2.41115	0.00117699	0.020618
55363_at	HEMGN	55363	-3.19293	0.00118309	0.0206867
11098_at	PRSS23	11098	-2.14028	0.00118957	0.0207775
10079_at	ATP9A	10079	-3.2972	0.00119716	0.0208751
221806_at	VWDE	221806	-2.56635	0.00121005	0.0210225
57110_at	HRASLS	57110	-2.1534	0.00124045	0.0213553
100169890_at	PEG3-AS1	100169890	-2.17275	0.00124865	0.021408
991_at	CDC20	991	-2.6989	0.00126265	0.0215615
126669_at	SHE	126669	-2.48254	0.00128649	0.0217446
51313_at	FAM198B	51313	-3.1047	0.00128711	0.0217446
966_at	CD59	966	-2.12191	0.00129312	0.0218073
56992_at	KIF15	56992	-2.67911	0.00134073	0.0222544
8438_at	RAD54L	8438	-2.33896	0.00134726	0.0223433
284119_at	CAVIN1	284119	-2.49791	0.0013488	0.0223494
84057_at	MND1	84057	-3.12223	0.00136371	0.0224788
7982_at	ST7	7982	-2.07316	0.0013886	0.02273
51334_at	PRR16	51334	-2.13384	0.00142281	0.0230331
54360_at	CYTL1	54360	-2.32268	0.00145751	0.0234746
50810_at	HDGFL3	50810	-2.97743	0.00146109	0.0235124
780776_at	TVP23A	780776	-2.04205	0.00147827	0.0236886
6857_at	SYT1	6857	-2.54606	0.00148098	0.0236947
89958_at	SAPCD2	89958	-2.36547	0.00150574	0.0238867
55304_at	SPTLC3	55304	-2.19149	0.00154395	0.0243303
2119_at	ETV5	2119	-2.05422	0.00159267	0.0248303
94121_at	SYTL4	94121	-4.07195	0.00169861	0.0259702
200162_at	SPAG17	200162	-2.05753	0.00171548	0.0260944
84293_at	FAM213A	84293	-3.1166	0.00172998	0.0261708
4642_at	MYO1D	4642	-2.51943	0.00177143	0.0264655
79695_at	GALNT12	79695	-2.21637	0.00177876	0.0265541
9241_at	NOG	9241	-2.66962	0.00183064	0.0270522
114801_at	TMEM200A	114801	-4.72504	0.00184925	0.0271372
26167_at	PCDHB5	26167	-2.08361	0.00185642	0.0272003
401097_at	C3orf80	401097	-4.28037	0.0018845	0.0274845
23682_at	RAB38	23682	-2.81489	0.00192064	0.0277904
55013_at	MCUB	55013	-2.19145	0.00192269	0.0277904
51186_at	TCEAL9	51186	-3.61712	0.00200338	0.0286339
85463_at	ZC3H12C	85463	-2.46912	0.00208345	0.0293274
285016_at	ALKAL2	285016	-2.05339	0.00209402	0.0294325
57633_at	LRRN1	57633	-2.37563	0.00212594	0.029771
23090_at	ZNF423	23090	-2.86672	0.00218809	0.0303307
154754_at	PRSS3P2	154754	-2.68302	0.00225659	0.030872
63976_at	PRDM16	63976	-2.82621	0.00227252	0.0309185
57685_at	CACHD1	57685	-2.86063	0.0023108	0.0312757
64151_at	NCAPG	64151	-2.09965	0.00232425	0.0313683
4998_at	ORC1	4998	-2.45252	0.00239682	0.032029
10040_at	TOM1L1	10040	-2.40854	0.00240365	0.0320574
143903_at	LAYN	143903	-2.21259	0.00241946	0.0321731
2681_at	GGTA1P	2681	-3.36691	0.00242155	0.0321783
2305_at	FOXM1	2305	-2.82034	0.00244884	0.0324218
51309_at	ARMCX1	51309	-2.37509	0.0024534	0.0324218
59084_at	ENPP5	59084	-2.16548	0.00246455	0.032477
5004_at	ORM1	5004	-2.17277	0.00250837	0.0329403
57336_at	ZNF287	57336	-2.35605	0.00251805	0.0330216
7180_at	CRISP2	7180	-2.0899	0.00258385	0.0335059
100506994_at	PTPRG-AS1	100506994	-2.07745	0.00258602	0.0335059
100130958_at	SYCE1L	100130958	-2.27477	0.00265835	0.0341307
3738_at	KCNA3	3738	-2.11676	0.00271487	0.0346689
25825_at	BACE2	25825	-3.2269	0.00272741	0.0346824
219790_at	RTKN2	219790	-2.17835	0.00275849	0.0348509
7163_at	TPD52	7163	-2.47823	0.00276589	0.0349212
26150_at	RIBC2	26150	-2.66644	0.00279518	0.0351741
57405_at	SPC25	57405	-2.0679	0.00286491	0.0358851
79414_at	LRFN3	79414	-2.39385	0.00286931	0.0359165
55143_at	CDCA8	55143	-2.28067	0.0029069	0.0362437
100129128_at	KHDC1L	100129128	-2.00025	0.00291003	0.0362589
154661_at	RUNDC3B	154661	-2.42214	0.00302282	0.037185
644538_at	SMIM10	644538	-2.28724	0.00305771	0.0374231
56977_at	STOX2	56977	-2.14744	0.00315243	0.0382774
56654_at	NPDC1	56654	-2.58044	0.00316073	0.0382774
150051_at	LOC150051	150051	-2.06359	0.00318395	0.0384117
10970_at	CKAP4	10970	-2.18727	0.00327076	0.0392595
286527_at	TMSB15B	286527	-2.09498	0.003305	0.0395497
129446_at	XIRP2	129446	-2.59286	0.00333176	0.0397255
266747_at	RGL4	266747	-3.30453	0.0033434	0.0397401
51101_at	ZC2HC1A	51101	-2.24379	0.00335056	0.0397401
84525_at	HOPX	84525	-3.42525	0.00339405	0.0400805
57167_at	SALL4	57167	-2.17528	0.00345075	0.0405929
221749_at	PXDC1	221749	-2.29295	0.00350404	0.0407897
3978_at	LIG1	3978	-2.0285	0.00352843	0.0410045
2308_at	FOXO1	2308	-2.13782	0.00356291	0.0413545
64180_at	DPEP3	64180	-3.69446	0.00359912	0.0416984
7298_at	TYMS	7298	-2.0081	0.00360888	0.0417289
4057_at	LTF	4057	-2.04767	0.00362757	0.0418747
100505738_at	MIR4458HG	100505738	-2.31785	0.003848	0.0436237
3043_at	HBB	3043	-3.5994	0.00396411	0.0444622
50804_at	MYEF2	50804	-2.2312	0.00396681	0.0444662
54821_at	ERCC6L	54821	-2.30502	0.00399793	0.0446307
256281_at	NUDT14	256281	-2.41165	0.0041625	0.0458478
10964_at	IFI44L	10964	-2.90897	0.00417833	0.0459157
344018_at	FIGLA	344018	-2.3277	0.00418753	0.0459902
51390_at	AIG1	51390	-2.48708	0.00427394	0.0466084
26040_at	SETBP1	26040	-2.40035	0.00433129	0.0469177
8318_at	CDC45	8318	-2.42643	0.00433711	0.0469484
79019_at	CENPM	79019	-2.9551	0.00446991	0.0477385
308_at	ANXA5	308	-3.07487	0.00475322	0.0496473
