# Supplementary material for: Reduced protocadherin17 expression in leukemia stem cells: the clinical and biological effect in acute myeloid leukemia
Source: J Transl Med. 2019 Mar 29;17:102. doi: 10.1186/s12967-019-1851-1 (PMC6440111; doi:10.1186/s12967-019-1851-1)
Supplement: Supplementary file 3 — Additional file 3. List of 863 hypermethylated CpGs in LSCs versus normal HSCs. [file 12967_2019_1851_MOESM3_ESM.xlsx]

## Sheet: Sheet1
Additional file 3: List of 863 hypermethylated CpGs in LSCs versus normal HSCs.
Illumina ID	meth_diff	P value	FDR	Chromosome	start	end	Position	Gene Symbol	Accessions	Relation to promoter region
cg15084543	0.838594	2.3e-18	2.28e-14	1	79472408	79472531	79244996	ELTD1	NM_022159	5'UTR
cg07447742	0.342952	5.79e-18	4.82e-14	13	49793170	49793293	48691171	MLNR	NM_001507	TSS1500
cg14811319	0.352739	8.76e-18	6.75e-14	6	88757392	88757515	88814111	SPACA1	NM_030960	TSS200
cg18963365	0.386407	2.17e-17	1.38e-13	17	8702823	8702946	8643548	MFSD6L	NM_152599	TSS200
cg15907473	0.306653	3.95e-17	2.2e-13	13	95253641	95253764	94051642	GPR180	NM_180989	TSS1500
cg17520215	0.364371	7.94e-17	3.85e-13	12	100967016	100967139	99491147	GAS2L3	NM_174942	TSS1500
cg24427724	0.665002	2.91e-16	1.11e-12	12	6234257	6234380	6104518	VWF	NM_000552	TSS1500
cg24004943	0.288723	5.08e-16	1.76e-12	10	127569905	127570028	127559895	DHX32	NM_018180	TSS200
cg24369989	0.470115	5.56e-16	1.86e-12	15	78933807	78933930	76720862	CHRNB4	NM_000750	TSS1500
cg07832143	0.243224	8.01e-16	2.42e-12	17	77435199	77435322	74946794	HRNBP3	NM_001082575	5'UTR
cg17179314	0.507484	1.71e-15	4.69e-12	15	78933820	78933943	76720875	CHRNB4	NM_000750	TSS1500
cg25913647	0.538415	3.43e-15	8.41e-12	5	76248131	76248254	76283887	CRHBP	NM_001882	TSS1500
cg08877188	0.298688	5.03e-15	1.16e-11	3	195943579	195943702	197427976	OSTalpha	NM_152672	1stExon
cg05845376	0.495767	7.31e-15	1.58e-11	5	140683632	140683755	140663816	SLC25A2	NM_031947	TSS200
cg04483936	0.212528	1.45e-14	2.76e-11	15	57668247	57668370	55455539	CGNL1	NM_032866	TSS1500
cg17222434	0.544074	4.33e-14	6.48e-11	1	100215737	100215860	99988325	FRRS1	NM_001013660	5'UTR
cg17200137	0.227951	1.39e-13	1.75e-10	10	48416896	48417019	48036902	GDF2	NM_016204	TSS200
cg05014721	0.378343	2.04e-13	2.38e-10	11	118842387	118842510	118347597	FOXR1	NM_181721	TSS200
cg09175009	0.336117	2.2e-13	2.54e-10	16	10912699	10912822	10820200	FAM18A	NM_001079512	TSS200
cg07796220	0.295092	2.82e-13	3.18e-10	17	8702369	8702492	8643094	MFSD6L	NM_152599	1stExon
cg21238609	0.288074	4.08e-13	4.38e-10	17	38472961	38473084	35726487	RARA	NM_000964	5'UTR
cg27558485	0.261406	4.5e-13	4.75e-10	3	195943149	195943272	197427546	OSTalpha	NM_152672	TSS1500
cg07019072	0.206349	4.69e-13	4.89e-10	6	27215328	27215451	27323307	PRSS16	NM_005865	TSS200
cg06507244	0.237132	7.65e-13	7.34e-10	10	127569494	127569617	127559484	DHX32	NM_018180	5'UTR
cg00004996	0.411251	8.91e-13	8.34e-10	8	17271535	17271658	17315906	MTMR7	NM_004686	TSS1500
cg08304608	0.239837	9.31e-13	8.65e-10	20	57594200	57594323	57027595	TUBB1	NM_030773	TSS200
cg27111250	0.354539	9.89e-13	9.12e-10	4	81111177	81111300	81330201	PRDM8	NM_020226	5'UTR
cg05779990	0.541903	1.11e-12	1e-09	3	128292593	128292716	129775283	C3orf27	NM_007354	5'UTR
cg13756273	0.233706	1.23e-12	1.1e-09	20	57594513	57594636	57027908	TUBB1	NM_030773	5'UTR
cg08361238	0.292779	1.44e-12	1.26e-09	1	117452304	117452427	117253827	PTGFRN	NM_020440	TSS1500
cg14065590	0.294692	2.1e-12	1.75e-09	5	140579303	140579426	140559487	PCDHB11	NM_018931	TSS200
cg17065772	0.448759	2.46e-12	2e-09	3	14991718	14991841	14966722	NR2C2	NM_003298	5'UTR
cg05666820	0.410818	2.5e-12	2.03e-09	7	72848703	72848826	72486639	FZD9	NM_003508	1stExon
cg15701111	0.216552	2.74e-12	2.18e-09	12	52685334	52685457	50971601	KRT81	NM_002281	TSS200
cg01925738	0.437284	2.9e-12	2.28e-09	5	140480770	140480893	140460954	PCDHB3	NM_018937	1stExon
cg15844109	0.327725	2.94e-12	2.31e-09	X	78003205	78003328	77889861	LPAR4	NM_005296	1stExon
cg18432414	0.345506	3.06e-12	2.39e-09	17	8702486	8702609	8643211	MFSD6L	NM_152599	5'UTR
cg15404665	0.337233	3.08e-12	2.4e-09	19	4724679	4724802	4675679	DPP9	NM_139159	TSS1500
cg23063647	0.558709	4.84e-12	3.58e-09	4	206339	206462	196339	ZNF876P	NR_027481	TSS200
cg06211323	0.207981	5.05e-12	3.7e-09	13	109248488	109248611	108046489	MYO16	NM_015011	TSS200
cg25034155	0.513268	5.63e-12	4.06e-09	10	80945359	80945482	80615365	ZMIZ1	NM_020338	5'UTR
cg18221580	0.231242	5.65e-12	4.06e-09	13	48575897	48576020	47473898	SUCLA2	NM_003850	TSS1500
cg13705284	0.349474	5.77e-12	4.12e-09	3	58523313	58523436	58498353	ACOX2	NM_003500	TSS1500
cg06961473	0.29347	9.5e-12	6.3e-09	15	65369801	65369924	63156854	LOC390594	NM_001101362	1stExon
cg24406898	0.223289	1.1e-11	7.14e-09	7	94023308	94023431	93861244	COL1A2	NM_000089	TSS1500
cg16545105	0.684599	1.18e-11	7.57e-09	5	76248749	76248872	76284505	CRHBP	NM_001882	1stExon
cg20956548	0.337822	1.22e-11	7.76e-09	19	56618060	56618183	61309872	ZNF787	NM_001002836	5'UTR
cg04190813	0.211397	1.42e-11	8.92e-09	17	7199099	7199222	7139823	YBX2	NM_015982	TSS1500
cg19391560	0.397082	1.51e-11	9.45e-09	17	8702799	8702922	8643524	MFSD6L	NM_152599	TSS200
cg06495038	0.63034	1.63e-11	1.01e-08	5	76247647	76247770	76283403	CRHBP	NM_001882	TSS1500
cg07537370	0.277116	1.7e-11	1.04e-08	2	27531124	27531247	27384628	UCN	NM_003353	5'UTR
cg05674437	0.206635	1.72e-11	1.05e-08	3	196694153	196694276	198178550	PIGZ	NM_025163	5'UTR
cg19801120	0.203691	1.97e-11	1.18e-08	6	53530570	53530693	53638529	KLHL31	NM_001003760	TSS200
cg12231340	0.284084	2.32e-11	1.36e-08	12	52685221	52685344	50971488	KRT81	NM_002281	1stExon
cg21777154	0.614189	2.43e-11	1.42e-08	1	184396304	184396427	182662927	C1orf21	NM_030806	5'UTR
cg21539594	0.230127	2.6e-11	1.51e-08	1	43765867	43765990	43538454	TIE1	NM_005424	TSS1500
cg22678073	0.301094	2.66e-11	1.53e-08	1	8087421	8087544	8010008	ERRFI1	NM_018948	TSS1500
cg10255761	0.330406	3.37e-11	1.87e-08	3	49210029	49210152	49185033	KLHDC8B	NM_173546	5'UTR
cg06617961	0.316001	3.78e-11	2.06e-08	16	33965255	33965378	33872756	MIR1826	NR_031727	TSS1500
cg00754947	0.284578	3.97e-11	2.15e-08	7	50861967	50862090	50829461	GRB10	NM_001001555	TSS1500
cg11028624	0.251785	4.13e-11	2.21e-08	11	13983793	13983916	13940369	SPON1	NM_006108	TSS200
cg16583552	0.560668	4.63e-11	2.43e-08	5	140553150	140553273	140533334	PCDHB7	NM_018940	1stExon
cg08021532	0.276585	4.68e-11	2.46e-08	16	50321878	50322001	48879379	ADCY7	NM_001114	5'UTR
cg06840491	0.226379	5.16e-11	2.67e-08	10	48416966	48417089	48036972	GDF2	NM_016204	TSS200
cg09684846	0.441142	5.17e-11	2.67e-08	16	10912718	10912841	10820219	FAM18A	NM_001079512	TSS200
cg27639662	0.368832	5.32e-11	2.74e-08	4	81111393	81111516	81330417	PRDM8	NM_020226	5'UTR
cg01246520	0.44761	5.4e-11	2.77e-08	17	17644344	17644467	17585069	RAI1	NM_030665	5'UTR
cg00424690	0.248754	5.83e-11	2.96e-08	6	43478455	43478578	43586433	C6orf154	NM_001012974	TSS200
cg25749512	0.332728	6.26e-11	3.14e-08	12	52301580	52301703	50587847	ACVRL1	NM_000020	5'UTR
cg03203274	0.278295	6.54e-11	3.25e-08	6	43478457	43478580	43586435	C6orf154	NM_001012974	TSS200
cg10333520	0.202147	6.67e-11	3.29e-08	3	36987040	36987163	36962044	TRANK1	NM_014831	TSS1500
cg14830003	0.233502	7.1e-11	3.47e-08	1	38022657	38022780	37795244	DNALI1	NM_003462	1stExon
cg20240091	0.378925	1.09e-10	5.05e-08	1	175044916	175045039	173311539	TNN	NM_022093	5'UTR
cg22345878	0.598411	1.09e-10	5.05e-08	12	6234313	6234436	6104574	VWF	NM_000552	TSS1500
cg07648215	0.2789	1.28e-10	5.79e-08	16	46782263	46782386	45339764	MYLK3	NM_182493	TSS200
cg16209444	0.250656	1.38e-10	6.2e-08	3	58522771	58522894	58497811	ACOX2	NM_003500	5'UTR
cg08787791	0.319778	1.51e-10	6.66e-08	13	43355737	43355860	42253737	C13orf30	NM_182508	1stExon
cg02879453	0.31592	1.67e-10	7.21e-08	16	50321818	50321941	48879319	ADCY7	NM_001114	TSS200
cg02400942	0.223134	1.77e-10	7.55e-08	15	76006125	76006248	73793180	CSPG4	NM_001897	TSS1500
cg22012981	0.447342	1.98e-10	8.3e-08	3	58522689	58522812	58497729	ACOX2	NM_003500	5'UTR
cg00533891	0.365099	2.05e-10	8.58e-08	10	80919242	80919365	80589248	ZMIZ1	NM_020338	5'UTR
cg00870514	0.295941	2.09e-10	8.74e-08	17	29717946	29718069	26742072	RAB11FIP4	NM_032932	TSS1500
cg11835197	0.206862	2.46e-10	1e-07	1	36038514	36038637	35811101	TFAP2E	NM_178548	TSS1500
cg06440348	0.21297	2.71e-10	1.1e-07	4	81111527	81111650	81330551	PRDM8	NM_020226	5'UTR
cg11957475	0.34316	2.89e-10	1.15e-07	18	57566144	57566267	55717124	PMAIP1	NM_021127	TSS1500
cg07747220	0.404083	3.05e-10	1.21e-07	20	3052115	3052238	3000115	OXT	NM_000915	TSS200
cg13237945	0.398566	3.11e-10	1.23e-07	13	43355739	43355862	42253739	C13orf30	NM_182508	1stExon
cg18057513	0.265576	3.12e-10	1.24e-07	13	52703615	52703738	51601616	NEK5	NM_199289	TSS1500
cg04983977	0.264644	3.64e-10	1.41e-07	1	200842145	200842268	199108768	GPR25	NM_005298	TSS200
cg11310939	0.201328	3.76e-10	1.44e-07	5	126257116	126257239	126285015		NM_178450	5'UTR
cg22103164	0.369684	3.89e-10	1.48e-07	4	155702409	155702532	155921859	RBM46	NM_144979	TSS200
cg14614094	0.318805	3.92e-10	1.49e-07	9	133567903	133568026	132557724	EXOSC2	NM_014285	TSS1500
cg12085698	0.214	4.24e-10	1.6e-07	11	13983784	13983907	13940360	SPON1	NM_006108	TSS200
cg01862688	0.421171	4.78e-10	1.77e-07	5	140480872	140480995	140461056	PCDHB3	NM_018937	1stExon
cg17743250	0.398724	5.21e-10	1.92e-07	10	94820927	94821050	94810917	CYP26C1	NM_183374	TSS200
cg26267561	0.461397	5.77e-10	2.09e-07	20	3052224	3052347	3000224	OXT	NM_000915	TSS200
cg01926813	0.350515	6.33e-10	2.27e-07	3	138725204	138725327	140207894	PRR23A	NM_001134659	TSS200
cg11399254	0.62182	6.99e-10	2.47e-07	1	47694517	47694640	47467104	TAL1	NM_003189	5'UTR
cg13419986	0.363996	7.29e-10	2.56e-07	2	218769406	218769529	218477651	TNS1	NM_022648	5'UTR
cg16772022	0.230422	7.84e-10	2.73e-07	X	153211711	153211834	152864905	RENBP	NM_002910	TSS1500
cg23656083	0.38613	1.11e-09	3.66e-07	6	88757371	88757494	88814090	SPACA1	NM_030960	TSS200
cg14262740	0.444463	1.25e-09	4.08e-07	14	20612220	20612343	19682060	OR4N5	NM_001004724	1stExon
cg27347104	0.406584	1.41e-09	4.55e-07	12	6233657	6233780	6103918	VWF	NM_000552	1stExon
cg10468702	0.322853	1.45e-09	4.65e-07	19	14585209	14585332	14446209	PTGER1	NM_000955	5'UTR
cg23483495	0.205573	1.6e-09	5.07e-07	4	155702533	155702656	155921983	RBM46	NM_144979	1stExon
cg07780348	0.418524	1.65e-09	5.19e-07	11	118842413	118842536	118347623	FOXR1	NM_181721	TSS200
cg02007567	0.43071	2.28e-09	6.94e-07	16	10912696	10912819	10820197	FAM18A	NM_001079512	TSS200
cg27320005	0.272975	2.33e-09	7.08e-07	5	140683767	140683890	140663951	SLC25A2	NM_031947	TSS200
cg19940077	0.212101	2.36e-09	7.15e-07	1	200842282	200842405	199108905	GPR25	NM_005298	1stExon
cg00845883	0.247126	2.61e-09	7.78e-07	11	69923693	69923816	69601341	ANO1	NM_018043	TSS1500
cg08945443	0.516025	2.73e-09	8.11e-07	10	75193254	75193377	74863260	ZMYND17	NM_001024593	5'UTR
cg16705627	0.570782	3.21e-09	9.37e-07	13	112721950	112722073	111769951	SOX1	NM_005986	1stExon
cg14204433	0.361694	3.22e-09	9.38e-07	1	7844775	7844898	7767362	PER3	NM_016831	5'UTR
cg25212131	0.320979	3.32e-09	9.66e-07	5	140683670	140683793	140663854	SLC25A2	NM_031947	TSS200
cg03613618	0.35791	3.36e-09	9.75e-07	8	97658325	97658448	97727501	PGCP	NM_016134	5'UTR
cg19592472	0.677297	3.41e-09	9.87e-07	20	3052274	3052397	3000274	OXT	NM_000915	1stExon
cg13725599	0.393137	3.66e-09	1.04e-06	20	3052262	3052385	3000262	OXT	NM_000915	TSS200
cg27395922	0.33782	3.95e-09	1.11e-06	11	50257633	50257756	50214209	LOC441601	NR_003034	TSS200
cg10081980	0.219021	4.79e-09	1.32e-06	16	20703595	20703718	20611096	ACSM1	NM_052956	TSS1500
cg02606058	0.220478	4.85e-09	1.33e-06	16	67195658	67195781	65753159	FBXL8	NM_018378	5'UTR
cg21171625	0.41986	4.93e-09	1.35e-06	1	38022607	38022730	37795194	DNALI1	NM_003462	1stExon
cg04141164	0.314906	5.44e-09	1.47e-06	2	11809681	11809804	11727132	NTSR2	NM_012344	1stExon
cg26734888	0.602423	5.5e-09	1.48e-06	19	37825307	37825430	42517147	HKR1	NM_181786	TSS1500
cg01782486	0.265011	6.35e-09	1.69e-06	1	154986512	154986635	153253136	ZBTB7B	NM_015872	5'UTR
cg06710596	0.209975	9.56e-09	2.43e-06	19	36024279	36024402	40716119	GAPDHS	NM_014364	TSS200
cg22144900	0.355109	1.01e-08	2.56e-06	6	88757358	88757481	88814077	SPACA1	NM_030960	TSS200
cg12687767	0.468122	1.02e-08	2.58e-06	20	19870109	19870232	19818109	RIN2	NM_018993	TSS200
cg05940452	0.482913	1.03e-08	2.58e-06	11	118842484	118842607	118347694	FOXR1	NM_181721	5'UTR
cg01644611	0.396507	1.03e-08	2.6e-06	20	3052253	3052376	3000253	OXT	NM_000915	TSS200
cg16335858	0.24699	1.05e-08	2.63e-06	11	45942027	45942150	45898603	GYLTL1B	NM_152312	TSS1500
cg03772909	0.244472	1.34e-08	3.25e-06	3	138725311	138725434	140208001	PRR23A	NM_001134659	TSS1500
cg27032813	0.23257	1.4e-08	3.39e-06	15	72490517	72490640	70277571	GRAMD2	NM_001012642	TSS1500
cg13409439	0.398434	1.44e-08	3.45e-06	9	135040296	135040419	134030117	NTNG2	NM_032536	5'UTR
cg27084654	0.329875	1.58e-08	3.75e-06	3	141118615	141118738	142601305	ZBTB38	NM_001080412	5'UTR
cg16970926	0.373191	1.6e-08	3.79e-06	12	29381810	29381933	29273077	FAR2	NM_018099	5'UTR
cg00259046	0.21067	2.09e-08	4.82e-06	11	50257771	50257894	50214347	LOC441601	NR_003034	TSS200
cg03609493	0.28685	2.16e-08	4.95e-06	4	11370314	11370437	10979412	MIR572	NR_030298	TSS200
cg27328673	0.369794	2.24e-08	5.12e-06	5	140625750	140625873	140605934	PCDHB15	NM_018935	1stExon
cg12006794	0.260161	2.3e-08	5.22e-06	4	156679085	156679208	156898535	GUCY1B3	NM_000857	TSS1500
cg16867657	0.405956	2.42e-08	5.44e-06	6	11044877	11045000	11152863	ELOVL2	NM_017770	TSS1500
cg05329352	0.331817	2.45e-08	5.5e-06	10	112838983	112839106	112828973	ADRA2A	NM_000681	1stExon
cg03922251	0.403408	2.62e-08	5.82e-06	11	118842390	118842513	118347600	FOXR1	NM_181721	TSS200
cg11194545	0.604012	2.72e-08	6.01e-06	X	105066793	105066916	104953449	NRK	NM_198465	5'UTR
cg06897661	0.349569	2.81e-08	6.17e-06	16	50322074	50322197	48879575	ADCY7	NM_001114	5'UTR
cg05219493	0.39934	2.88e-08	6.3e-06	10	94820923	94821046	94810913	CYP26C1	NM_183374	TSS200
cg06797068	0.329374	3.25e-08	7e-06	6	74104600	74104723	74161321	DDX43	NM_018665	1stExon
cg05772104	0.396685	3.25e-08	7e-06	2	98340425	98340548	97706857	ZAP70	NM_001079	5'UTR
cg10940203	0.315622	3.33e-08	7.14e-06	5	177434438	177434561	177367044	FAM153C	NM_001079527	TSS1500
cg04478991	0.248334	3.53e-08	7.52e-06	3	195943198	195943321	197427595	OSTalpha	NM_152672	TSS200
cg03499581	0.207303	3.57e-08	7.57e-06	15	78384868	78384991	76171923	SH2D7	NM_001101404	TSS200
cg24332577	0.201263	3.91e-08	8.24e-06	20	50419248	50419371	49852655	SALL4	NM_020436	TSS1500
cg23449696	0.513132	3.95e-08	8.29e-06	3	147125942	147126065	148608632	ZIC1	NM_003412	TSS1500
cg01256846	0.233191	4.07e-08	8.51e-06	15	90456541	90456664	88257545	C15orf38	NM_182616	TSS1500
cg18005867	0.464335	4.16e-08	8.67e-06	4	206232	206355	196232	ZNF876P	NR_027481	TSS200
cg07168556	0.231287	4.4e-08	9.08e-06	17	48912483	48912606	46267482	WFIKKN2	NM_175575	TSS200
cg21023831	0.401974	4.47e-08	9.22e-06	2	218769784	218769907	218478029	TNS1	NM_022648	5'UTR
cg15763258	0.266983	4.69e-08	9.61e-06	11	128561675	128561798	128066885	FLI1	NM_001167681	TSS1500
cg13655803	0.275014	5.12e-08	1.04e-05	17	48912764	48912887	46267763	WFIKKN2	NM_175575	1stExon
cg09076584	0.520505	5.41e-08	1.08e-05	17	26941253	26941376	23965380	FLJ25006	NM_144610	TSS200
cg01228941	0.279244	5.42e-08	1.09e-05	5	140553091	140553214	140533275	PCDHB7	NM_018940	1stExon
cg05749493	0.330664	5.7e-08	1.13e-05	20	3149278	3149401	3097278	ProSAPiP1	NM_014731	TSS200
cg21475375	0.220451	5.98e-08	1.18e-05	6	149674055	149674178	149715748	MAP3K7IP2	NM_015093	5'UTR
cg03786842	0.295953	6.02e-08	1.19e-05	10	127569751	127569874	127559741	DHX32	NM_018180	5'UTR
cg16686158	0.521367	6.29e-08	1.23e-05	22	30476098	30476221	28806098	HORMAD2	NM_152510	TSS1500
cg27563985	0.453805	6.55e-08	1.27e-05	20	54580677	54580800	54014084	CBLN4	NM_080617	TSS1500
cg21865845	0.603995	8.38e-08	1.56e-05	3	79815848	79815971	79898538	ROBO1	NM_002941	5'UTR
cg02930239	0.285948	9.41e-08	1.72e-05	3	138763670	138763793	140246360	PRR23C	NM_001134657	1stExon
cg27547344	0.460784	9.72e-08	1.77e-05	1	43765617	43765740	43538204	TIE1	NM_005424	TSS1500
cg25290307	0.450329	1.01e-07	1.82e-05	7	101005910	101006033	100792630	EMID2	NM_133457	TSS1500
cg11685316	0.459886	1.09e-07	1.95e-05	17	8702564	8702687	8643289	MFSD6L	NM_152599	5'UTR
cg20419110	0.221491	1.15e-07	2.04e-05	6	43478491	43478614	43586469	C6orf154	NM_001012974	TSS200
cg22637867	0.408444	1.17e-07	2.08e-05	19	12624466	12624589	12485466	ZNF709	NM_001145647	5'UTR
cg11234637	0.310433	1.22e-07	2.15e-05	10	94820945	94821068	94810935	CYP26C1	NM_183374	TSS200
cg01751802	0.319452	1.25e-07	2.2e-05	19	11309639	11309762	11170639	KANK2	NM_001136191	TSS1500
cg21890667	0.477546	1.25e-07	2.2e-05	22	30476089	30476212	28806089	HORMAD2	NM_152510	TSS1500
cg05016408	0.630811	1.3e-07	2.26e-05	5	150326174	150326297	150306367	LOC134466	NR_026867	TSS200
cg19280206	0.347016	1.32e-07	2.29e-05	3	196694932	196695055	198179329	PIGZ	NM_025163	5'UTR
cg05253759	0.514962	1.41e-07	2.42e-05	17	26941260	26941383	23965387	FLJ25006	NM_144610	TSS200
cg17280346	0.626996	1.44e-07	2.45e-05	3	147126703	147126826	148609393	ZIC1	NM_003412	TSS1500
cg02806645	0.250254	1.53e-07	2.59e-05	3	138725153	138725276	140207843	PRR23A	NM_001134659	TSS200
cg19392831	0.370623	1.57e-07	2.64e-05	10	120355756	120355879	120345746	PRLHR	NM_004248	TSS1500
cg09935994	0.302462	1.71e-07	2.85e-05	2	235406540	235406663	235071279	ARL4C	NM_005737	TSS1500
cg26186331	0.244715	1.81e-07	2.98e-05	5	39415351	39415474	39451108	DAB2	NM_001343	5'UTR
cg26991571	0.288177	1.86e-07	3.05e-05	5	140568535	140568658	140548719	PCDHB9	NM_019119	1stExon
cg04260867	0.341222	1.99e-07	3.24e-05	1	33004424	33004547	32777011	ZBTB8A	NM_001040441	TSS1500
cg17543884	0.341086	2.01e-07	3.27e-05	5	140502918	140503041	140483102	PCDHB4	NM_018938	1stExon
cg01298731	0.385032	2.03e-07	3.3e-05	4	154711457	154711580	154930907	SFRP2	NM_003013	TSS1500
cg21636683	0.263125	2.38e-07	3.77e-05	5	140683699	140683822	140663883	SLC25A2	NM_031947	TSS200
cg27295373	0.456144	2.52e-07	3.95e-05	1	220102277	220102400	218168900	SLC30A10	NM_018713	TSS1500
cg23580000	0.35416	2.74e-07	4.23e-05	16	50322156	50322279	48879657	ADCY7	NM_001114	1stExon
cg14166009	0.573397	2.87e-07	4.4e-05	19	37825309	37825432	42517149	HKR1	NM_181786	TSS1500
cg24912560	0.249845	2.91e-07	4.46e-05	11	7110561	7110684	7067137	RBMXL2	NM_014469	1stExon
cg03682112	0.275626	2.92e-07	4.46e-05	18	77623598	77623721	75724586	KCNG2	NM_012283	TSS200
cg13285174	0.422274	2.95e-07	4.51e-05	20	3052221	3052344	3000221	OXT	NM_000915	TSS200
cg12848223	0.518555	2.99e-07	4.56e-05	X	105065721	105065844	104952377	NRK	NM_198465	TSS1500
cg03546977	0.402948	3.08e-07	4.66e-05	5	78985489	78985612	79021245	CMYA5	NM_153610	TSS200
cg08714590	0.353671	3.26e-07	4.89e-05	7	90895894	90896017	90733830	FZD1	NM_003505	1stExon
cg08709672	0.285764	3.32e-07	4.95e-05	1	206224334	206224457	204390957	AVPR1B	NM_000707	5'UTR
cg10082647	0.224778	3.41e-07	5.06e-05	12	107348855	107348978	105872985	C12orf23	NM_152261	TSS1500
cg25083618	0.405869	3.73e-07	5.46e-05	10	94820988	94821111	94810978	CYP26C1	NM_183374	TSS200
cg17687282	0.216529	3.98e-07	5.77e-05	3	137851111	137851234	139333801	A4GNT	NM_016161	5'UTR
cg20128928	0.412807	4e-07	5.79e-05	4	104640560	104640683	104860009	TACR3	NM_001059	1stExon
cg08617160	0.419224	4.24e-07	6.09e-05	19	345312	345435	296312	MIER2	NM_017550	TSS1500
cg11671688	0.6151	4.37e-07	6.23e-05	6	110301075	110301198	110407768	GPR6	NM_005284	1stExon
cg03607951	0.458852	4.38e-07	6.25e-05	1	79085586	79085709	78858174	IFI44L	NM_006820	TSS1500
cg25599211	0.213936	4.71e-07	6.64e-05	11	74023050	74023173	73700698	P4HA3	NM_182904	TSS1500
cg10583144	0.212615	4.72e-07	6.65e-05	13	51795680	51795803	50693681	FAM124A	NM_145019	TSS1500
cg21411366	0.222247	5.03e-07	7.03e-05	4	24797176	24797299	24406274	SOD3	NM_003102	5'UTR
cg13586599	0.55423	5.43e-07	7.51e-05	6	25652383	25652506	25760362	SCGN	NM_006998	TSS200
cg25316428	0.214859	6.44e-07	8.7e-05	21	14410422	14410545	13332293	C21orf99	NR_026916	TSS200
cg22158648	0.385259	6.52e-07	8.81e-05	18	20713759	20713882	18967757	CABLES1	NR_023359	TSS1500
cg06557644	0.521138	6.66e-07	8.94e-05	7	30510463	30510586	30476988	NOD1	NM_006092	5'UTR
cg11734329	0.643849	7.54e-07	9.95e-05	19	7460671	7460794	7366671	ARHGEF18	NM_015318	5'UTR
cg07039560	0.380449	7.87e-07	0.000103108	5	140683681	140683804	140663865	SLC25A2	NM_031947	TSS200
cg06679270	0.364209	8.49e-07	0.000109888	15	101084980	101085103	98902503	LASS3	NM_178842	TSS200
cg00936626	0.383489	8.56e-07	0.000110661	3	196694856	196694979	198179253	PIGZ	NM_025163	5'UTR
cg01375263	0.307247	9.24e-07	0.000118365	X	57163746	57163869	57180471	SPIN2A	NM_019003	5'UTR
cg26482893	0.435589	1.01e-06	0.000127452	X	108868465	108868588	108755121	KCNE1L	NM_012282	TSS200
cg21819984	0.358531	1.2e-06	0.000148656	15	101084507	101084630	98902030	LASS3	NM_178842	5'UTR
cg16937168	0.509076	1.25e-06	0.000154185	2	241936844	241936967	241585517	SNED1	NM_001080437	TSS1500
cg08200952	0.435148	1.37e-06	0.0001658	20	19869979	19870102	19817979	RIN2	NM_018993	TSS1500
cg24203800	0.340234	1.43e-06	0.000171801	17	8702868	8702991	8643593	MFSD6L	NM_152599	TSS1500
cg22805485	0.208762	1.44e-06	0.000172079	11	13983818	13983941	13940394	SPON1	NM_006108	TSS200
cg08124399	0.267339	1.45e-06	0.000173841	6	74104868	74104991	74161589	DDX43	NM_018665	1stExon
cg04564481	0.397821	1.55e-06	0.00018396	10	94820954	94821077	94810944	CYP26C1	NM_183374	TSS200
cg18828861	0.26006	1.56e-06	0.000184355	6	116576566	116576689	116683259	TSPYL4	NM_021648	TSS1500
cg26422458	0.599783	1.58e-06	0.000186516	1	79472452	79472575	79245040	ELTD1	NM_022159	5'UTR
cg12883767	0.419523	1.59e-06	0.00018805	12	58013109	58013232	56299376	SLC26A10	NM_133489	TSS1500
cg25308662	0.214062	1.64e-06	0.00019281	18	77623483	77623606	75724471	KCNG2	NM_012283	TSS200
cg11203616	0.519673	1.67e-06	0.000195821	7	47576580	47576703	47543105	TNS3	NM_022748	5'UTR
cg16887334	0.309399	1.72e-06	0.000201051	20	3052151	3052274	3000151	OXT	NM_000915	TSS200
cg07651914	0.406815	1.8e-06	0.000208987	7	100881986	100882109	100668706	CLDN15	NM_014343	TSS1500
cg20457147	0.386895	1.82e-06	0.000210605	14	61787823	61787946	60857576	PRKCH	NM_006255	TSS1500
cg03631455	0.460965	1.82e-06	0.000210801	5	140595072	140595195	140575256	PCDHB13	NM_018933	1stExon
cg22842797	0.342897	1.95e-06	0.000222792	17	48912621	48912744	46267620	WFIKKN2	NM_175575	1stExon
cg16143502	0.215401	1.96e-06	0.000223735	6	74104801	74104924	74161522	DDX43	NM_018665	1stExon
cg11915525	0.375611	1.97e-06	0.000224202	12	27622700	27622823	27513967	C12orf70	NM_001145010	5'UTR
cg05136169	0.340528	1.97e-06	0.000224208	20	3065473	3065596	3013473	AVP	NM_000490	TSS200
cg11347033	0.33729	1.99e-06	0.000225936	5	140515629	140515752	140495813	PCDHB5	NM_015669	1stExon
cg03760839	0.310169	2.02e-06	0.000229326	1	119531718	119531841	119333241	TBX15	NM_152380	5'UTR
cg07084627	0.405498	2.06e-06	0.000233211	9	94183408	94183531	93223229	NFIL3	NM_005384	5'UTR
cg20217702	0.232558	2.08e-06	0.000235102	3	134094099	134094222	135576789	AMOTL2	NM_016201	TSS1500
cg04360793	0.685782	2.18e-06	0.000244082	1	79472361	79472484	79244949	ELTD1	NM_022159	5'UTR
cg00306311	0.378681	2.21e-06	0.000246747	4	17783936	17784059	17393034	FAM184B	NM_015688	TSS1500
cg22289837	0.417955	2.22e-06	0.000247965	8	86350278	86350401	86537530	CA3	NM_005181	TSS1500
cg04654716	0.405585	2.23e-06	0.000248466	5	74162924	74163047	74198680	FAM169A	NM_015566	TSS1500
cg23688479	0.319149	2.24e-06	0.000250081	5	42756851	42756974	42792608	CCDC152	NM_001134848	TSS200
cg14302936	0.349926	2.29e-06	0.000254912	9	36135812	36135935	36125812	GLIPR2	NM_022343	TSS1500
cg13078421	0.409484	2.31e-06	0.000256333	19	2624622	2624745	2575622	GNG7	NM_052847	5'UTR
cg01829241	0.565047	2.36e-06	0.000260326	4	8582249	8582372	8633149	GPR78	NM_080819	TSS200
cg21842274	0.574145	2.39e-06	0.000263556	5	76248637	76248760	76284393	CRHBP	NM_001882	TSS200
cg23812775	0.301417	2.54e-06	0.000276032	10	48416899	48417022	48036905	GDF2	NM_016204	TSS200
cg04904561	0.336604	2.57e-06	0.00027901	14	104394831	104394954	103464584	TDRD9	NM_153046	5'UTR
cg07621224	0.312863	2.74e-06	0.000294404	7	50355506	50355629	50326052	IKZF1	NM_006060	5'UTR
cg16302655	0.275263	2.76e-06	0.000296315	11	113185879	113186002	112691089	TTC12	NM_017868	5'UTR
cg07766263	0.511636	2.86e-06	0.00030462	3	170303045	170303168	171785739	SLC7A14	NM_020949	5'UTR
cg10477193	0.223482	2.9e-06	0.000307781	10	124714180	124714303	124704170	C10orf88	NM_024942	TSS1500
cg00628382	0.201126	2.92e-06	0.000310057	3	176820549	176820672	178303243	TBL1XR1	NM_024665	5'UTR
cg22607339	0.449403	2.93e-06	0.000310728	1	43803159	43803282	43575746	MPL	NM_005373	TSS1500
cg13089454	0.339814	2.97e-06	0.000313892	5	140531158	140531281	140511342	PCDHB6	NM_018939	1stExon
cg26296337	0.401201	3.1e-06	0.000326018	17	72931792	72931915	70443387	OTOP3	NM_178233	TSS200
cg16587010	0.479415	3.14e-06	0.000329183	3	58523130	58523253	58498170	ACOX2	NM_003500	TSS1500
cg03890691	0.527977	3.29e-06	0.000342858	16	30023615	30023738	29931116	DOC2A	NM_003586	TSS1500
cg15644671	0.203549	3.54e-06	0.000363334	10	94819989	94820112	94809979	CYP26C1	NM_183374	TSS1500
cg14552982	0.338228	3.7e-06	0.000377551	9	133568226	133568349	132558047	EXOSC2	NM_014285	TSS1500
cg16997375	0.385038	4.07e-06	0.000410301	22	24384944	24385067	22714944	GSTT1	NM_000853	TSS1500
cg15659052	0.234746	4.16e-06	0.000418172	7	37438819	37438942	37405344	ELMO1	NM_014800	5'UTR
cg13561879	0.483093	4.17e-06	0.000418533	8	35092687	35092810	35212229	UNC5D	NM_080872	TSS1500
cg04065832	0.469626	4.4e-06	0.000437358	X	72667191	72667314	72583916	CDX4	NM_005193	1stExon
cg20164016	0.435077	4.47e-06	0.000443538	1	175474471	175474594	173741094	TNR	NM_003285	5'UTR
cg13882309	0.382216	4.72e-06	0.000463965	5	140595009	140595132	140575193	PCDHB13	NM_018933	1stExon
cg18268562	0.405478	4.78e-06	0.00046903	11	118842392	118842515	118347602	FOXR1	NM_181721	TSS200
cg07496545	0.262492	4.81e-06	0.000471665	5	140683737	140683860	140663921	SLC25A2	NM_031947	TSS200
cg04876424	0.250444	4.98e-06	0.000485696	6	17280551	17280674	17388530	RBM24	NM_001143942	TSS1500
cg13476950	0.420862	5.01e-06	0.000487465	3	52351680	52351803	52326720	DNAH1	NM_015512	5'UTR
cg14078639	0.281864	5.09e-06	0.00049387	17	16593589	16593712	16534314	CCDC144A	NM_014695	TSS200
cg00466268	0.374023	5.1e-06	0.00049466	3	164914621	164914744	166397315	SLITRK3	NM_014926	TSS200
cg19678828	0.36237	5.22e-06	0.00050435	21	27945413	27945536	26867284	CYYR1	NM_052954	5'UTR
cg17327331	0.576905	5.49e-06	0.000525574	14	67736448	67736571	66806201	MPP5	NM_022474	5'UTR
cg04539957	0.205522	5.59e-06	0.000533471	20	44650068	44650191	44083475	SLC12A5	NM_001134771	TSS1500
cg08282428	0.325506	5.7e-06	0.000541916	4	155702411	155702534	155921861	RBM46	NM_144979	TSS200
cg08952407	0.249041	5.75e-06	0.000544893	5	42756860	42756983	42792617	CCDC152	NM_001134848	TSS200
cg19978312	0.243711	5.9e-06	0.000557923	5	179634688	179634811	179567294	RASGEF1C	NM_175062	5'UTR
cg17074353	0.295526	6.03e-06	0.000567482	15	69590852	69590975	67377906	PAQR5	NM_017705	TSS1500
cg23006204	0.303283	6.05e-06	0.000569442	9	130700866	130700989	129740687	DPM2	NM_003863	TSS200
cg00933182	0.273849	6.08e-06	0.000571465	17	43298345	43298468	40654128	FMNL1	NM_005892	TSS1500
cg20864859	0.289733	6.31e-06	0.000589433	5	140502903	140503026	140483087	PCDHB4	NM_018938	1stExon
cg05411132	0.243453	6.57e-06	0.000610645	X	99195115	99195238	99081771	LOC442459	NR_024608	TSS1500
cg17785250	0.270552	6.63e-06	0.00061508	5	140554081	140554204	140534265	PCDHB7	NM_018940	1stExon
cg21656205	0.414065	6.91e-06	0.000635307	20	43439688	43439811	42873102	RIMS4	NM_182970	TSS1500
cg00891541	0.401537	7.13e-06	0.000652065	16	68481487	68481610	67038988	SMPD3	NM_018667	5'UTR
cg26394771	0.254098	7.31e-06	0.000666137	5	140531420	140531543	140511604	PCDHB6	NM_018939	1stExon
cg07667560	0.329071	7.45e-06	0.0006765	19	42637805	42637928	47329645	POU2F2	NM_002698	TSS1500
cg25340403	0.312132	8.05e-06	0.000720455	19	43969650	43969773	48661490	LYPD3	NM_014400	1stExon
cg16584393	0.401973	8.11e-06	0.00072506	18	14747888	14748011	14737888	ANKRD30B	NM_001145029	TSS1500
cg12045875	0.236381	8.17e-06	0.000729639	6	74104594	74104717	74161315	DDX43	NM_018665	1stExon
cg07732037	0.455885	8.44e-06	0.000748255	12	123707827	123707950	122273780	MPHOSPH9	NM_022782	TSS1500
cg14076132	0.2475	8.45e-06	0.00074863	X	78003346	78003469	77890002	LPAR4	NM_005296	1stExon
cg02773588	0.217908	8.45e-06	0.000748685	3	48698519	48698642	48673523	CELSR3	NM_001407	1stExon
cg04731988	0.400914	8.98e-06	0.000787843	20	3051954	3052077	2999954	OXT	NM_000915	TSS1500
cg27069422	0.392169	9.1e-06	0.000797721	5	140531474	140531597	140511658	PCDHB6	NM_018939	1stExon
cg02968094	0.235585	9.59e-06	0.000833708	12	4829617	4829740	4699878	GALNT8	NM_017417	TSS200
cg06856720	0.510069	9.6e-06	0.000834046	20	19870217	19870340	19818217	RIN2	NM_018993	1stExon
cg16857801	0.387271	9.72e-06	0.000842868	11	49580017	49580140	49536593	LOC440040	NR_027044	TSS200
cg16342298	0.312394	1.02e-05	0.00087763	1	47902085	47902208	47674672	FOXD2	NM_004474	1stExon
cg16702815	0.209161	1.02e-05	0.000878003	7	16920271	16920394	16886796	AGR3	NM_176813	5'UTR
cg04259560	0.310412	1.05e-05	0.00089329	17	8702896	8703019	8643621	MFSD6L	NM_152599	TSS1500
cg26739510	0.211409	1.05e-05	0.000893801	9	139739690	139739813	138859511	C9orf172	NM_001080482	1stExon
cg26173375	0.411604	1.05e-05	0.000898153	15	101084509	101084632	98902032	LASS3	NM_178842	5'UTR
cg27022678	0.226181	1.17e-05	0.000979677	5	140563942	140564065	140544126	PCDHB16	NM_020957	1stExon
cg19313402	0.249771	1.18e-05	0.000986929	1	220102307	220102430	218168930	SLC30A10	NM_018713	TSS1500
cg14089881	0.274608	1.19e-05	0.000991266	1	6296630	6296753	6219217	ICMT	NM_012405	TSS1500
cg19403534	0.392887	1.37e-05	0.00111045	10	120355419	120355542	120345409	PRLHR	NM_004248	TSS1500
cg25391162	0.34289	1.38e-05	0.00111776	9	118091	118214	108091	FOXD4	NM_207305	1stExon
cg25693769	0.398352	1.43e-05	0.00115059	3	33261112	33261235	33236116	SUSD5	NM_015551	TSS1500
cg07657465	0.325586	1.45e-05	0.00116375	19	22193911	22194034	21985751	ZNF208	NM_007153	TSS200
cg14456683	0.486614	1.46e-05	0.00117279	3	147127010	147127133	148609700	ZIC1	NM_003412	TSS200
cg19897071	0.576215	1.52e-05	0.00120985	5	35991382	35991505	36027139	UGT3A1	NM_152404	5'UTR
cg15209808	0.564643	1.62e-05	0.0012782	22	30476254	30476377	28806254	HORMAD2	NM_152510	TSS200
cg00795791	0.321015	1.72e-05	0.00134405	7	135346062	135346185	134996602	PL-5283	NM_001130929	TSS1500
cg14124646	0.36636	1.74e-05	0.00135572	10	103824453	103824576	103814443	HPS6	NM_024747	TSS1500
cg16216407	0.280155	1.81e-05	0.00139692	4	24797140	24797263	24406238	SOD3	NM_003102	5'UTR
cg22855020	0.59456	1.88e-05	0.00144369	8	42356731	42356854	42475888	SLC20A2	NM_006749	5'UTR
cg08551976	0.361985	1.9e-05	0.0014541	6	88757703	88757826	88814422	SPACA1	NM_030960	1stExon
cg21805179	0.356001	1.91e-05	0.00146088	12	123707825	123707948	122273778	MPHOSPH9	NM_022782	TSS1500
cg21843594	0.550834	1.92e-05	0.00146703	22	30476285	30476408	28806285	HORMAD2	NM_152510	TSS200
cg07475957	0.266766	1.92e-05	0.00146729	5	140590251	140590374	140570435	PCDHB12	NM_018932	1stExon
cg01682111	0.365993	1.93e-05	0.00147001	16	1430087	1430210	1370088	UNKL	NM_023076	TSS1500
cg06466839	0.221258	1.95e-05	0.00148479	11	129062277	129062400	128567487	RICS	NM_001142685	TSS200
cg24766553	0.305986	1.99e-05	0.00150993	11	118842444	118842567	118347654	FOXR1	NM_181721	5'UTR
cg16770238	0.369732	2.04e-05	0.00153551	18	14747661	14747784	14737661	ANKRD30B	NM_001145029	TSS1500
cg11785154	0.243332	2.04e-05	0.00153924	1	202679993	202680116	200946616	SYT2	NM_177402	TSS1500
cg04559909	0.28169	2.09e-05	0.00156738	4	74864725	74864848	75083589	CXCL5	NM_002994	TSS1500
cg03856973	0.28747	2.09e-05	0.00156738	22	43740230	43740353	42070174	SCUBE1	NM_173050	TSS1500
cg27007937	0.361231	2.14e-05	0.00160075	5	140480597	140480720	140460781	PCDHB3	NM_018937	1stExon
cg01097725	0.312638	2.24e-05	0.00165814	5	140503221	140503344	140483405	PCDHB4	NM_018938	1stExon
cg26076619	0.267259	2.26e-05	0.00167062	22	16288724	16288847	14668724	POTEH	NM_001136213	TSS1500
cg14260530	0.209455	2.26e-05	0.00167244	9	117157871	117157994	116197692	AKNA	NM_030767	TSS1500
cg04995717	0.416975	2.3e-05	0.00169536	9	27109293	27109416	27099293	TEK	NM_000459	5'UTR
cg17063840	0.226131	2.32e-05	0.00170469	15	40649930	40650053	38437222	DISP2	NM_033510	TSS1500
cg03785076	0.551397	2.33e-05	0.00171059	2	241936915	241937038	241585588	SNED1	NM_001080437	TSS1500
cg13555464	0.333341	2.38e-05	0.00174296	9	94183343	94183466	93223164	NFIL3	NM_005384	5'UTR
cg00181439	0.390648	2.41e-05	0.00175856	6	78172691	78172814	78229410	HTR1B	NM_000863	1stExon
cg06330621	0.424621	2.41e-05	0.00176336	16	87525461	87525584	86082962	ZCCHC14	NM_015144	TSS200
cg03489382	0.218242	2.45e-05	0.00178041	7	128432457	128432580	128219693	CCDC136	NM_022742	1stExon
cg04462378	0.256181	2.49e-05	0.00180893	11	71749760	71749883	71427408	NUMA1	NM_006185	5'UTR
cg09656934	0.33324	2.54e-05	0.00183684	1	179561500	179561623	177828123	TDRD5	NM_173533	5'UTR
cg15562220	0.530801	2.65e-05	0.00190055	6	25652395	25652518	25760374	SCGN	NM_006998	TSS200
cg12585923	0.275476	2.78e-05	0.00197634	5	42756876	42756999	42792633	CCDC152	NM_001134848	TSS200
cg02537108	0.343397	2.81e-05	0.00199495	11	77907224	77907347	77584872	USP35	NM_020798	5'UTR
cg20028470	0.32362	2.82e-05	0.00199765	2	27530829	27530952	27384333	UCN	NM_003353	5'UTR
cg01952012	0.209466	2.84e-05	0.00200926	13	42851862	42851985	41749862	AKAP11	NM_016248	5'UTR
cg26280713	0.273605	2.96e-05	0.00207194	6	169653928	169654051	169395853	THBS2	NM_003247	5'UTR
cg21304158	0.548218	2.97e-05	0.00207684	2	241937034	241937157	241585707	SNED1	NM_001080437	TSS1500
cg18669948	0.322816	2.98e-05	0.00207852	10	27702528	27702651	27742534	PTCHD3	NM_001034842	1stExon
cg23489627	0.414621	3.05e-05	0.00212005	3	73674339	73674462	73757029	PDZRN3	NM_015009	TSS1500
cg15105011	0.271573	3.06e-05	0.00212271	4	940614	940737	930614	TMEM175	NM_032326	5'UTR
cg09481121	0.212351	3.17e-05	0.00218966	5	78985425	78985548	79021181	CMYA5	NM_153610	TSS1500
cg08606497	0.444307	3.21e-05	0.00220543	8	28244769	28244892	28300688	ZNF395	NM_018660	TSS1500
cg04275362	0.287754	3.21e-05	0.00220711	1	167598560	167598683	165865184	RCSD1	NM_052862	TSS1500
cg23873703	0.322407	3.23e-05	0.00221765	3	155838625	155838748	157321319	KCNAB1	NM_172160	1stExon
cg05849324	0.418872	3.28e-05	0.00224711	6	18122474	18122597	18230453	NHLRC1	NM_198586	1stExon
cg01139541	0.229909	3.29e-05	0.00225012	5	140604600	140604723	140584784	PCDHB14	NM_018934	1stExon
cg11618529	0.238324	3.31e-05	0.00226582	19	58952108	58952231	63643920	ZNF132	NM_003433	TSS1500
cg16027267	0.270209	3.38e-05	0.00230126	17	37820515	37820638	35074041	TCAP	NM_003673	TSS1500
cg19406367	0.223728	3.41e-05	0.00231497	1	66999929	67000052	66772517	SGIP1	NM_032291	1stExon
cg25107254	0.27216	3.52e-05	0.00237413	4	187476455	187476578	187713449	MTNR1A	NM_005958	1stExon
cg06623151	0.381322	3.53e-05	0.00238173	11	2293201	2293324	2249777	ASCL2	NM_005170	TSS1500
cg16594581	0.211074	3.58e-05	0.00240655	5	140531865	140531988	140512049	PCDHB6	NM_018939	1stExon
cg21206652	0.4562	3.69e-05	0.00246703	8	144790187	144790310	144862175	LOC100130274	NM_001162914	1stExon
cg15094819	0.447942	3.71e-05	0.00248001	17	11501999	11502122	11442724	DNAH9	NM_001372	1stExon
cg02187522	0.334732	3.72e-05	0.00248143	20	3065488	3065611	3013488	AVP	NM_000490	TSS200
cg21183455	0.248648	3.75e-05	0.00249762	22	50052396	50052519	48438400	C22orf34	NR_026997	TSS1500
cg02994956	0.319562	3.89e-05	0.00257176	22	29876534	29876657	28206534	NEFH	NM_021076	1stExon
cg11853788	0.405556	3.9e-05	0.00257561	1	179561347	179561470	177827970	TDRD5	NM_173533	5'UTR
cg18745416	0.258386	3.98e-05	0.00261894	6	152011399	152011522	152053092	ESR1	NM_001122742	TSS1500
cg09147985	0.348082	4.01e-05	0.00263375	11	40314618	40314741	40271194	LRRC4C	NM_020929	5'UTR
cg08774871	0.280393	4.07e-05	0.00266717	16	85783575	85783698	84341076	C16orf74	NM_206967	5'UTR
cg26952618	0.544094	4.12e-05	0.00269368	16	10912545	10912668	10820046	FAM18A	NM_001079512	1stExon
cg10427868	0.399688	4.2e-05	0.00272902	10	80936798	80936921	80606804	ZMIZ1	NM_020338	5'UTR
cg00142670	0.219856	4.2e-05	0.00272942	6	43478496	43478619	43586474	C6orf154	NM_001012974	TSS200
cg07258474	0.311028	4.22e-05	0.0027374	2	11809858	11809981	11727309	NTSR2	NM_012344	1stExon
cg16439130	0.373937	4.28e-05	0.00276865	6	149658548	149658671	149700241	MAP3K7IP2	NM_015093	5'UTR
cg17152981	0.365868	4.34e-05	0.00279275	6	110299835	110299958	110406528	GPR6	NM_005284	TSS1500
cg11743829	0.309953	4.36e-05	0.00280205	1	145714124	145714247	144425481	CD160	NM_007053	5'UTR
cg10055566	0.405734	4.39e-05	0.00282139	6	28227220	28227343	28335199	NKAPL	NM_001007531	1stExon
cg19695041	0.384156	4.41e-05	0.00283051	8	38615330	38615453	38734487	TACC1	NM_001146216	5'UTR
cg23196549	0.305568	4.55e-05	0.0029023	4	110480700	110480823	110700149	CCDC109B	NM_017918	TSS1500
cg26389950	0.447788	4.71e-05	0.00298818	5	140562236	140562359	140542420	PCDHB16	NM_020957	1stExon
cg10257870	0.301684	4.83e-05	0.00305319	5	78985484	78985607	79021240	CMYA5	NM_153610	TSS200
cg10195901	0.532686	4.84e-05	0.00305555	22	30476278	30476401	28806278	HORMAD2	NM_152510	TSS200
cg15259986	0.426827	4.87e-05	0.00307031	2	164592561	164592684	164300807	FIGN	NM_018086	TSS200
cg18443629	0.312429	4.87e-05	0.00307281	18	74960652	74960775	73089640	GALR1	NM_001480	TSS1500
cg21895387	0.364779	4.97e-05	0.00311569	15	101084565	101084688	98902088	LASS3	NM_178842	5'UTR
cg03309770	0.55018	5.07e-05	0.00316604	16	10912478	10912601	10819979	FAM18A	NM_001079512	1stExon
cg05979020	0.56387	5.12e-05	0.00318974	2	176981336	176981459	176689582	HOXD10	NM_002148	TSS200
cg17464591	0.313256	5.25e-05	0.00324892	6	88757368	88757491	88814087	SPACA1	NM_030960	TSS200
cg00701706	0.279728	5.49e-05	0.00336421	17	72931632	72931755	70443227	OTOP3	NM_178233	TSS1500
cg23247945	0.346548	5.54e-05	0.00338923	5	140530410	140530533	140510594	PCDHB6	NM_018939	1stExon
cg22851880	0.317383	5.66e-05	0.00345157	1	36038701	36038824	35811288	TFAP2E	NM_178548	TSS1500
cg18267381	0.405238	5.78e-05	0.00350188	3	21792434	21792557	21767438	ZNF385D	NM_024697	1stExon
cg08052120	0.249383	5.87e-05	0.00354493	19	52409580	52409703	57101392	ZNF649	NM_023074	TSS1500
cg03621001	0.355133	5.87e-05	0.00354579	19	16221719	16221842	16082719	RAB8A	NM_005370	TSS1500
cg25410668	0.356838	5.89e-05	0.00355021	1	28241577	28241700	28114164	RPA2	NM_002946	TSS1500
cg24863335	0.291681	6.08e-05	0.00364729	18	70535406	70535529	68686386	NETO1	NM_138966	TSS1500
cg10556064	0.36454	6.18e-05	0.00369684	16	68481489	68481612	67038990	SMPD3	NM_018667	5'UTR
cg03865667	0.290685	6.23e-05	0.00372081	13	58205678	58205801	57103679	PCDH17	NM_001040429	TSS200
cg26558485	0.559365	6.3e-05	0.00375139	1	47489282	47489405	47261869	CYP4X1	NM_178033	1stExon
cg05937737	0.571667	6.32e-05	0.00376461	3	170303540	170303663	171786234	SLC7A14	NM_020949	5'UTR
cg14742937	0.361396	6.35e-05	0.00377977	8	39172097	39172220	39291254	ADAM5P	NR_001448	TSS200
cg04200224	0.45669	6.36e-05	0.00378229	6	25652390	25652513	25760369	SCGN	NM_006998	TSS200
cg01601712	0.278896	6.41e-05	0.0038074	7	150018095	150018218	149649028	ACTR3C	NM_001164458	5'UTR
cg10528576	0.317817	6.51e-05	0.00385149	14	101192913	101193036	100262666	DLK1	NM_003836	TSS1500
cg23626122	0.244449	6.53e-05	0.00386171	3	164914290	164914413	166396984	SLITRK3	NM_014926	5'UTR
cg22979356	0.226348	6.54e-05	0.00386414	5	140482012	140482135	140462196	PCDHB3	NM_018937	1stExon
cg07525299	0.20055	6.57e-05	0.00387748	11	2293171	2293294	2249747	ASCL2	NM_005170	TSS1500
cg19303898	0.354891	6.75e-05	0.00396567	1	170115258	170115381	168381882	METTL11B	NM_001136107	1stExon
cg19156483	0.526736	6.94e-05	0.00404761	2	164592571	164592694	164300817	FIGN	NM_018086	TSS200
cg20286956	0.230766	7.07e-05	0.00410859	1	39547918	39548041	39320505	MACF1	NM_012090	5'UTR
cg09563216	0.468619	7.11e-05	0.00412326	1	150255241	150255364	148521865	C1orf51	NM_144697	1stExon
cg12782180	0.472696	7.18e-05	0.00415576	7	127880932	127881055	127668168	LEP	NM_000230	TSS1500
cg15695045	0.264851	7.26e-05	0.00418742	1	204330069	204330192	202596692	PLEKHA6	NM_014935	TSS1500
cg12409525	0.344741	7.31e-05	0.00420653	21	42219211	42219334	41141081	DSCAM	NM_001389	TSS200
cg09671837	0.569913	7.41e-05	0.00425007	7	143582308	143582431	143213241	FAM115A	NM_014719	5'UTR
cg25221984	0.336675	7.45e-05	0.00426681	1	145714143	145714266	144425500	CD160	NM_007053	5'UTR
cg22237644	0.293507	7.55e-05	0.00431239	3	36986992	36987115	36961996	TRANK1	NM_014831	TSS1500
cg16846645	0.508875	8.53e-05	0.00474259	2	14773973	14774096	14691424	FAM84A	NM_145175	5'UTR
cg26095658	0.333646	8.81e-05	0.00486012	2	71017887	71018010	70871395	FIGLA	NM_001004311	TSS200
cg00606739	0.390741	8.96e-05	0.00492376	11	49580019	49580142	49536595	LOC440040	NR_027044	TSS200
cg09579281	0.442031	8.96e-05	0.00492462	7	30515286	30515409	30481811	NOD1	NM_006092	5'UTR
cg01812045	0.267213	9.17e-05	0.00501389	2	220283739	220283862	219991983	DES	NM_001927	1stExon
cg09655403	0.223861	9.27e-05	0.00506088	5	78985495	78985618	79021251	CMYA5	NM_153610	TSS200
cg00030420	0.204934	9.31e-05	0.00507835	5	140683772	140683895	140663956	SLC25A2	NM_031947	TSS200
cg15051221	0.214909	9.33e-05	0.00508669	5	177434457	177434580	177367063	FAM153C	NM_001079527	TSS1500
cg09565670	0.378441	9.4e-05	0.00511633	19	39368408	39368531	44060248	RINL	NM_198445	5'UTR
cg19297232	0.253108	9.41e-05	0.00511872	16	68483021	68483144	67040522	SMPD3	NM_018667	TSS1500
cg24057514	0.300006	9.49e-05	0.00515332	11	2293181	2293304	2249757	ASCL2	NM_005170	TSS1500
cg08100618	0.543471	9.65e-05	0.00521914	X	125686801	125686924	125514482	DCAF12L1	NM_178470	1stExon
cg07553761	0.495349	9.7e-05	0.00523827	3	160167977	160168100	161650671	TRIM59	NM_173084	TSS1500
cg27363829	0.500214	9.79e-05	0.00527868	3	164914614	164914737	166397308	SLITRK3	NM_014926	TSS200
cg10265016	0.30198	9.88e-05	0.00531427	2	18061319	18061442	17924800	KCNS3	NM_002252	5'UTR
cg18313790	0.361789	0.000101122	0.0054112	5	140595722	140595845	140575906	PCDHB13	NM_018933	1stExon
cg20512370	0.436518	0.000102698	0.00547141	X	105066357	105066480	104953013	NRK	NM_198465	TSS200
cg02596089	0.231396	0.00010465	0.00554558	19	47759400	47759523	52451240	CCDC9	NM_015603	TSS1500
cg11199639	0.324731	0.00010501	0.00556107	8	39172111	39172234	39291268	ADAM5P	NR_001448	TSS200
cg07949597	0.336793	0.000105942	0.00559983	16	3355079	3355202	3295080	ZNF75A	NM_153028	TSS1500
cg10313047	0.42994	0.000108203	0.0056861	3	52351355	52351478	52326395	DNAH1	NM_015512	5'UTR
cg15197065	0.345377	0.000108693	0.00570443	5	78985562	78985685	79021318	CMYA5	NM_153610	TSS200
cg03100752	0.204172	0.000108905	0.00571249	19	12847402	12847525	12708402	ASNA1	NM_004317	TSS1500
cg18282388	0.36283	0.000109978	0.00575011	11	129716470	129716593	129221680	TMEM45B	NM_138788	5'UTR
cg05134041	0.512053	0.000111152	0.00579714	X	82763219	82763342	82649875	POU3F4	NM_000307	TSS200
cg20484352	0.225335	0.00011158	0.00581383	4	38869779	38869902	38546174	FAM114A1	NM_138389	5'UTR
cg18443450	0.261798	0.000112276	0.00584069	X	30252568	30252691	30162489	MAGEB3	NM_002365	5'UTR
cg18222590	0.250149	0.000112353	0.00584286	1	204290972	204291095	202557595	PLEKHA6	NM_014935	5'UTR
cg17487010	0.240254	0.000112982	0.00586865	X	101398079	101398202	101284735	TCEAL6	NM_001006938	TSS1500
cg01141459	0.489056	0.000113534	0.0058867	22	30476452	30476575	28806452	HORMAD2	NM_152510	1stExon
cg00040923	0.246518	0.000113861	0.00589917	X	100806880	100807003	100693536	ARMCX1	NM_016608	5'UTR
cg09440270	0.402344	0.000114962	0.00594038	10	94820086	94820209	94810076	CYP26C1	NM_183374	TSS1500
cg19996396	0.335718	0.000115456	0.00596062	3	121946297	121946420	123428987	CASR	NM_000388	5'UTR
cg26844246	0.378691	0.000116386	0.00600054	5	170736277	170736400	170668882	TLX3	NM_021025	TSS200
cg06896909	0.29549	0.000116891	0.00602078	7	19813297	19813420	19779822	TMEM196	NM_152774	TSS1500
cg22894896	0.521429	0.000118119	0.00606475	17	29886890	29887013	26911003	MIR193A	NR_029710	TSS200
cg09581940	0.250585	0.000123012	0.006261	19	55692526	55692649	60384338	SYT5	NM_003180	TSS1500
cg16719099	0.402776	0.000123704	0.00628309	X	139007085	139007208	138834751	MIR505	NR_030230	TSS1500
cg04046669	0.589594	0.000124	0.00629548	22	30476206	30476329	28806206	HORMAD2	NM_152510	TSS1500
cg10672681	0.210338	0.000124228	0.00630442	3	111697537	111697660	113180227	ABHD10	NM_018394	TSS1500
cg08665243	0.332066	0.000128254	0.00646815	5	140562218	140562341	140542402	PCDHB16	NM_020957	1stExon
cg17632937	0.464299	0.000129697	0.00652194	22	30476326	30476449	28806326	HORMAD2	NM_152510	TSS200
cg15618978	0.516846	0.000131609	0.00659782	3	160167990	160168113	161650684	TRIM59	NM_173084	TSS1500
cg18587476	0.397452	0.000134146	0.0066937	2	24397810	24397933	24251314	C2orf84	NM_001040710	TSS200
cg19659741	0.320168	0.000134243	0.00669717	8	39172099	39172222	39291256	ADAM5P	NR_001448	TSS200
cg02519751	0.492632	0.000134437	0.00670267	3	147126753	147126876	148609443	ZIC1	NM_003412	TSS1500
cg00548268	0.380887	0.000140263	0.00691786	7	98245830	98245953	98083766	NPTX2	NM_002523	TSS1500
cg14509403	0.536243	0.00014293	0.00701658	22	30476281	30476404	28806281	HORMAD2	NM_152510	TSS200
cg07317062	0.460971	0.00014299	0.00701874	7	27170388	27170511	27136913	HOXA4	NM_002141	5'UTR
cg11944101	0.281124	0.000143365	0.00703157	X	135730413	135730536	135558079	CD40LG	NM_000074	1stExon
cg05354479	0.309936	0.000145892	0.00713247	14	71276874	71276997	70346627	MAP3K9	NM_033141	TSS1500
cg08726667	0.307678	0.000146502	0.00715434	16	28573379	28573502	28480880	CCDC101	NM_138414	5'UTR
cg24586758	0.40067	0.00014751	0.00719127	5	140480200	140480323	140460384	PCDHB3	NM_018937	TSS200
cg11845417	0.311749	0.000154396	0.00744401	11	111789613	111789736	111294823	C11orf52	NM_080659	1stExon
cg22620221	0.329365	0.00015543	0.00748121	7	153584416	153584539	153215349	DPP6	NM_001039350	TSS200
cg15383633	0.404833	0.000156587	0.00752202	X	21674175	21674298	21584096	KLHL34	NM_153270	1stExon
cg01970716	0.309994	0.000162028	0.00772257	14	24867164	24867287	23937004	NYNRIN	NM_025081	TSS1500
cg22131234	0.533481	0.000162725	0.00774941	7	54609968	54610091	54577462	VSTM2A	NM_182546	TSS200
cg08580836	0.463014	0.000167542	0.00791896	5	150284448	150284571	150264641	ZNF300	NM_052860	TSS200
cg05187965	0.216355	0.00016925	0.00797796	10	45406764	45406887	44726770	TMEM72	NM_001123376	5'UTR
cg10603592	0.207005	0.000169599	0.00799051	17	40896097	40896220	38149623	EZH1	NM_001991	5'UTR
cg22126211	0.382882	0.00017223	0.00808062	3	164914600	164914723	166397294	SLITRK3	NM_014926	TSS200
cg01332279	0.272364	0.000172932	0.00810352	10	64579059	64579182	64249065	EGR2	NM_001136178	TSS200
cg16005494	0.235732	0.000173891	0.00813274	7	70597713	70597836	70235649	WBSCR17	NM_022479	TSS200
cg13408347	0.281156	0.000178401	0.00829098	12	91347805	91347928	89871936	C12orf12	NM_152638	1stExon
cg02900978	0.408002	0.000186801	0.00857951	3	42727843	42727966	42702847	KBTBD5	NM_152393	1stExon
cg25112641	0.234611	0.000188737	0.00864879	12	50344211	50344334	48630478	AQP2	NM_000486	TSS1500
cg13617561	0.432051	0.000190374	0.00870248	11	67222073	67222196	66978649	CABP4	NM_145200	TSS1500
cg11500101	0.310552	0.000193382	0.00880348	19	52900469	52900592	57592281	ZNF528	NM_032423	TSS1500
cg19142026	0.569454	0.000194738	0.00885195	7	27170394	27170517	27136919	HOXA4	NM_002141	5'UTR
cg13558810	0.388772	0.000196003	0.00889694	1	36038708	36038831	35811295	TFAP2E	NM_178548	TSS1500
cg03344051	0.277592	0.000201867	0.00910441	6	32635948	32636071	32743926	HLA-DQB1	NM_002123	TSS1500
cg12598235	0.534561	0.000206248	0.00924828	15	89921182	89921305	87722186	LOC254559	NR_015411	TSS200
cg24353535	0.239224	0.000206396	0.00925192	11	2293048	2293171	2249624	ASCL2	NM_005170	TSS1500
cg20838586	0.293239	0.000210037	0.00937621	11	7110196	7110319	7066772	RBMXL2	NM_014469	5'UTR
cg16030177	0.326376	0.000210814	0.00940051	1	209979111	209979234	208045734	IRF6	NM_006147	5'UTR
cg18561560	0.355202	0.000212209	0.00944138	17	8702816	8702939	8643541	MFSD6L	NM_152599	TSS200
cg22997113	0.322819	0.000213373	0.00947891	7	27170241	27170364	27136766	HOXA4	NM_002141	1stExon
cg06495961	0.500625	0.000213799	0.00949263	7	153584582	153584705	153215515	DPP6	NM_001039350	1stExon
cg01565777	0.347024	0.000217829	0.00961144	3	138763424	138763547	140246114	PRR23C	NM_001134657	1stExon
cg14345012	0.34183	0.000218264	0.00962503	20	26189240	26189363	26137240	MIR663	NR_030386	TSS1500
cg21572722	0.37338	0.000219564	0.00966727	6	11044894	11045017	11152880	ELOVL2	NM_017770	TSS1500
cg20440891	0.290674	0.00022203	0.00974842	7	28448103	28448226	28414628	CREB5	NM_182899	5'UTR
cg26687173	0.237353	0.000224582	0.00983263	19	33623091	33623214	38314931	WDR88	NM_173479	1stExon
cg25658983	0.322701	0.00022575	0.00986448	13	46426026	46426149	45324027	SIAH3	NM_198849	TSS200
cg11781718	0.467367	0.000225974	0.00987248	6	26204333	26204456	26312312	HIST1H4E	NM_003545	TSS1500
cg14325153	0.393698	0.000230397	0.0100225	3	138763899	138764022	140246589	PRR23C	NM_001134657	TSS200
cg22774211	0.256235	0.000231805	0.0100675	1	120439014	120439137	120240537	ADAM30	NM_021794	1stExon
cg03102729	0.394262	0.000234491	0.0101487	X	120181504	120181627	120009185	GLUD2	NM_012084	5'UTR
cg25325723	0.212144	0.000235533	0.0101834	20	6104886	6105009	6052886	FERMT1	NM_017671	TSS1500
cg25842356	0.251024	0.000236197	0.0102023	5	126367370	126367493	126395269		NM_178450	TSS1500
cg12181372	0.211654	0.000236317	0.0102059	20	58508123	58508246	57941518	SYCP2	NM_014258	TSS1500
cg04357965	0.218835	0.000236894	0.0102226	5	77945347	77945470	77981103	LHFPL2	NM_005779	TSS1500
cg07150145	0.30557	0.000240552	0.0103488	1	47656137	47656260	47428724	PDZK1IP1	NM_005764	TSS1500
cg00449067	0.232452	0.000241135	0.0103697	2	188269443	188269566	187977688	CALCRL	NM_005795	5'UTR
cg06460475	0.359053	0.000242244	0.0104063	11	7110148	7110271	7066724	RBMXL2	NM_014469	TSS200
cg15958715	0.253491	0.000242517	0.0104162	X	49127115	49127238	49014059	PPP1R3F	NM_033215	1stExon
cg03771939	0.244723	0.000247095	0.0105652	10	96161916	96162039	96151906	TBC1D12	NM_015188	TSS1500
cg02937674	0.480976	0.000247945	0.0105857	11	49579997	49580120	49536573	LOC440040	NR_027044	TSS200
cg05638493	0.387074	0.00024866	0.0106018	5	140683367	140683490	140663551	SLC25A2	NM_031947	1stExon
cg12439325	0.395611	0.00025081	0.0106705	12	51236768	51236891	49523035	TMPRSS12	NM_182559	1stExon
cg01860778	0.243591	0.000258441	0.0109224	20	26189510	26189633	26137510	MIR663	NR_030386	TSS1500
cg18428265	0.395841	0.0002605	0.010984	2	101437805	101437928	100804237	NPAS2	NM_002518	5'UTR
cg17796010	0.248835	0.000261632	0.0110131	20	26188963	26189086	26136963	MIR663	NR_030386	TSS200
cg25536373	0.32731	0.00027164	0.0113199	2	115200321	115200444	114916791	DPP10	NM_020868	1stExon
cg13471114	0.33139	0.000275525	0.0114492	2	63276984	63277107	63130488	OTX1	NM_014562	TSS1500
cg22249932	0.307118	0.000277389	0.0115068	17	4545721	4545844	4492470	ALOX15	NM_001140	TSS1500
cg05863502	0.461716	0.000279406	0.011556	9	140771990	140772113	139891811	CACNA1B	NM_000718	TSS1500
cg25246246	0.402129	0.000288844	0.0118423	17	43503131	43503254	40858914	ARHGAP27	NM_199282	TSS200
cg21281009	0.367935	0.000292771	0.0119549	18	14748298	14748421	14738298	ANKRD30B	NM_001145029	1stExon
cg23268208	0.437229	0.000299888	0.0121616	22	30476345	30476468	28806345	HORMAD2	NM_152510	TSS200
cg00160777	0.209707	0.000303076	0.0122564	16	23764590	23764713	23672091	CHP2	NM_022097	TSS1500
cg13687570	0.456554	0.000303508	0.0122675	19	37825320	37825443	42517160	HKR1	NM_181786	TSS1500
cg05696877	0.23756	0.000305471	0.0123181	1	79088769	79088892	78861357	IFI44L	NM_006820	5'UTR
cg20779964	0.56247	0.000309534	0.0124385	20	54580070	54580193	54013477	CBLN4	NM_080617	TSS200
cg26517663	0.358576	0.000314146	0.0125843	15	60295294	60295417	58082586	FOXB1	NM_012182	TSS1500
cg22084642	0.514066	0.000320997	0.0127877	3	52351963	52352086	52327003	DNAH1	NM_015512	5'UTR
cg08214995	0.297022	0.000324193	0.0128826	16	22826243	22826366	22733744	HS3ST2	NM_006043	1stExon
cg13288164	0.348687	0.000332621	0.0131286	5	140501380	140501503	140481564	PCDHB4	NM_018938	TSS200
cg06106428	0.362691	0.000334138	0.0131625	11	110584327	110584450	110089537	ARHGAP20	NM_020809	TSS1500
cg26014538	0.449286	0.000338781	0.0132893	3	147126763	147126886	148609453	ZIC1	NM_003412	TSS1500
cg05730038	0.434415	0.000342607	0.0133897	17	8702698	8702821	8643423	MFSD6L	NM_152599	TSS200
cg19890739	0.240876	0.000344383	0.0134418	16	85723539	85723662	84281040	GINS2	NM_016095	TSS1500
cg00123478	0.30128	0.000345039	0.0134587	4	10458165	10458288	10067263	ZNF518B	NM_053042	5'UTR
cg15729137	0.281185	0.000345354	0.0134625	19	36024282	36024405	40716122	GAPDHS	NM_014364	TSS200
cg07041748	0.207661	0.000346018	0.0134796	16	30023780	30023903	29931281	DOC2A	NM_003586	TSS1500
cg12363722	0.325149	0.000348269	0.0135466	4	187476703	187476826	187713697	MTNR1A	NM_005958	TSS200
cg14523847	0.473491	0.000349923	0.0135957	7	153584597	153584720	153215530	DPP6	NM_001039350	1stExon
cg24724428	0.47697	0.000353055	0.013681	6	11044888	11045011	11152874	ELOVL2	NM_017770	TSS1500
cg19358195	0.421753	0.00035335	0.0136883	X	83443518	83443641	83330174	RPS6KA6	NM_014496	TSS1500
cg10603275	0.456284	0.000355921	0.0137627	3	239665	239788	214665	CHL1	NM_006614	5'UTR
cg09232937	0.400605	0.000358042	0.0138128	5	3595970	3596093	3648970	IRX1	NM_024337	TSS200
cg04816699	0.282764	0.000359125	0.0138436	7	4921827	4921950	4888353	RADIL	NM_018059	5'UTR
cg13679679	0.364174	0.000360805	0.0138951	3	28282245	28282368	28257249	CMC1	NM_182523	TSS1500
cg14989243	0.257382	0.000362685	0.0139465	6	76203530	76203653	76260250	FILIP1	NM_015687	TSS200
cg00875511	0.293602	0.000364061	0.0139894	4	104641146	104641269	104860595	TACR3	NM_001059	TSS200
cg00536792	0.201279	0.000384158	0.0145407	6	53530503	53530626	53638462	KLHL31	NM_001003760	1stExon
cg04374006	0.329698	0.000384313	0.0145423	19	33556395	33556518	38248235	RHPN2	NM_033103	TSS1500
cg01227537	0.497729	0.000386438	0.0146038	3	147127012	147127135	148609702	ZIC1	NM_003412	TSS200
cg05700079	0.432521	0.00038709	0.0146175	3	147126961	147127084	148609651	ZIC1	NM_003412	TSS1500
cg12979844	0.38713	0.000391548	0.0147308	13	46425929	46426052	45323930	SIAH3	NM_198849	TSS200
cg04486022	0.323102	0.000392678	0.0147573	X	130207446	130207569	130035127	FLJ30058	NM_144967	5'UTR
cg26960562	0.205355	0.0003942	0.0147981	17	11501660	11501783	11442385	DNAH9	NM_001372	TSS200
cg09846875	0.462004	0.000398061	0.0149103	7	143582630	143582753	143213563	FAM115A	NM_014719	5'UTR
cg25054390	0.331685	0.000399459	0.0149499	14	91720372	91720495	90790125	GPR68	NM_003485	TSS200
cg24958687	0.373195	0.000412365	0.0152974	5	140515961	140516084	140496145	PCDHB5	NM_015669	1stExon
cg19678538	0.269713	0.000414774	0.0153588	5	140605042	140605165	140585226	PCDHB14	NM_018934	1stExon
cg21931419	0.343795	0.000418634	0.0154541	14	74893169	74893292	73962922	TMEM90A	NM_001105579	TSS1500
cg08564661	0.47376	0.000418922	0.0154612	10	124133785	124133908	124123775	PLEKHA1	NM_001001974	TSS1500
cg11558654	0.265526	0.000427005	0.0156719	5	140580769	140580892	140560953	PCDHB11	NM_018931	1stExon
cg02697094	0.222013	0.000428649	0.0157127	12	117320299	117320422	115804682	HRK	NM_003806	TSS1500
cg05803237	0.276653	0.000429063	0.0157219	11	92702628	92702751	92342276	MTNR1B	NM_005959	TSS200
cg08196561	0.420233	0.000433312	0.0158179	16	87525539	87525662	86083040	ZCCHC14	NM_015144	TSS200
cg14579118	0.353445	0.000435299	0.0158609	7	43797547	43797670	43764072	BLVRA	NM_000712	TSS1500
cg23090606	0.26655	0.000435821	0.0158761	19	43970034	43970157	48661874	LYPD3	NM_014400	TSS1500
cg22934939	0.398338	0.000437884	0.0159261	X	136648313	136648436	136475979	ZIC3	NM_003413	TSS200
cg26524353	0.290006	0.000439604	0.0159698	1	33352589	33352712	33125176	HPCA	NM_002143	5'UTR
cg23479922	0.550153	0.000443162	0.0160615	5	16179633	16179756	16232633		NM_001102562	1stExon
cg07464571	0.467685	0.000446388	0.0161352	7	127881001	127881124	127668237	LEP	NM_000230	TSS1500
cg21751684	0.469417	0.000449479	0.0162118	15	89920887	89921010	87721891	LOC254559	NR_015411	TSS1500
cg17858880	0.430176	0.000460985	0.0165091	7	47576860	47576983	47543385	TNS3	NM_022748	5'UTR
cg21827809	0.230316	0.00046504	0.0166248	1	3575147	3575270	3565007	TP73	NM_005427	5'UTR
cg19123916	0.232603	0.00047213	0.0168068	4	48484788	48484911	48179545	SLC10A4	NM_152679	TSS1500
cg01581781	0.291601	0.000472518	0.0168142	5	174872371	174872494	174804977	DRD1	NM_000794	TSS1500
cg23267890	0.243065	0.000472743	0.0168198	11	2464970	2465093	2421546	KCNQ1	NM_000218	TSS1500
cg07277549	0.429448	0.000472858	0.0168226	7	30509141	30509264	30475666	NOD1	NM_006092	5'UTR
cg25188006	0.340746	0.000476935	0.0169082	3	350503	350626	325503	CHL1	NM_006614	5'UTR
cg00931843	0.394645	0.000478515	0.0169432	6	155442993	155443116	155484685	TIAM2	NM_012454	5'UTR
cg09619146	0.379792	0.000481281	0.0170076	10	125651034	125651157	125641024	CPXM2	NM_198148	1stExon
cg17735593	0.247945	0.000482459	0.0170351	5	140552505	140552628	140532689	PCDHB7	NM_018940	1stExon
cg22469388	0.224592	0.000483938	0.0170742	17	48912860	48912983	46267859	WFIKKN2	NM_175575	1stExon
cg20286236	0.513589	0.000493695	0.017317	17	29886672	29886795	26910785	MIR193A	NR_029710	TSS1500
cg10990081	0.244523	0.000495299	0.0173539	3	3168142	3168265	3143142	TRNT1	NM_182916	TSS1500
cg20156659	0.269004	0.000495599	0.0173632	2	48982832	48982955	48836336	LHCGR	NM_000233	1stExon
cg10986043	0.291467	0.000497157	0.0174077	17	37820495	37820618	35074021	TCAP	NM_003673	TSS1500
cg08985570	0.2724	0.000500797	0.0175008	5	140589751	140589874	140569935	PCDHB12	NM_018932	1stExon
cg07868155	0.281796	0.00050175	0.017518	4	74864709	74864832	75083573	CXCL5	NM_002994	TSS1500
cg00481644	0.500317	0.000501907	0.0175206	15	89921158	89921281	87722162	LOC254559	NR_015411	TSS200
cg14186187	0.487434	0.000512502	0.0177936	4	206282	206405	196282	ZNF876P	NR_027481	TSS200
cg18107425	0.333626	0.000524652	0.0180843	15	90319432	90319555	88120436	MESP2	NM_001039958	TSS200
cg04293602	0.281588	0.000526791	0.0181317	11	65553660	65553783	65310236	OVOL1	NM_004561	TSS1500
cg00091794	0.246867	0.000526954	0.0181332	9	101472149	101472272	100511970	GABBR2	NM_005458	TSS1500
cg22517388	0.338663	0.000537913	0.0183827	5	71014918	71015041	71050674	CARTPT	NM_004291	TSS200
cg27407147	0.455941	0.000549434	0.0186698	15	89920824	89920947	87721828	LOC254559	NR_015411	TSS1500
cg26609906	0.226731	0.000550131	0.0186884	17	4981416	4981539	4922140	ZFP3	NM_153018	TSS1500
cg08072716	0.243157	0.000553576	0.0187818	3	51989692	51989815	51964732	GPR62	NM_080865	1stExon
cg08304190	0.509955	0.000555629	0.018833	20	26188997	26189120	26136997	MIR663	NR_030386	TSS200
cg10967350	0.344198	0.00055749	0.018875	3	2141304	2141427	2116304	CNTN4	NM_175607	TSS1500
cg06508738	0.271738	0.000558086	0.0188899	3	138763852	138763975	140246542	PRR23C	NM_001134657	TSS200
cg13004509	0.211636	0.000559669	0.018929	11	93063662	93063785	92703310	CCDC67	NM_181645	TSS1500
cg05965387	0.282578	0.000564415	0.0190365	13	51418053	51418176	50316054	DLEU7	NM_198989	TSS200
cg11583762	0.320711	0.000568006	0.0191153	8	39172020	39172143	39291177	ADAM5P	NR_001448	TSS200
cg23666378	0.28268	0.000571501	0.0191995	1	3663164	3663287	3653024	KIAA0495	NM_207306	1stExon
cg16954341	0.458373	0.000571718	0.0192016	6	25652381	25652504	25760360	SCGN	NM_006998	TSS200
cg04374393	0.352172	0.000572149	0.0192053	3	137483503	137483626	138966193	SOX14	NM_004189	TSS200
cg19448837	0.258306	0.000576605	0.0193151	18	48085671	48085794	46339669	MAPK4	NM_002747	TSS1500
cg12408990	0.251996	0.000578439	0.0193448	5	179634671	179634794	179567277	RASGEF1C	NM_175062	5'UTR
cg20322093	0.266283	0.0005818	0.0194093	17	72931788	72931911	70443383	OTOP3	NM_178233	TSS200
cg15936066	0.505963	0.000584982	0.0194865	8	42356637	42356760	42475794	SLC20A2	NM_006749	5'UTR
cg03648724	0.246451	0.000588051	0.0195525	22	50052294	50052417	48438298	C22orf34	NR_026997	TSS1500
cg02654291	0.265878	0.000589618	0.0195939	9	86572014	86572137	85761834	C9orf64	NM_032307	TSS1500
cg03958883	0.384346	0.000591732	0.0196399	11	73020729	73020852	72698377	ARHGEF17	NM_014786	1stExon
cg02830467	0.392038	0.000593008	0.0196648	6	153018721	153018844	153060414	MYCT1	NM_025107	TSS1500
cg09525112	0.236712	0.000597329	0.0197636	8	63160256	63160379	63322810	NKAIN3	NM_173688	TSS1500
cg02045971	0.30696	0.000602678	0.0198871	3	138739874	138739997	140222564	PRR23B	NM_001013650	TSS200
cg08681855	0.228383	0.000606764	0.0199858	19	52957051	52957174	57648863	ZNF578	NM_001099694	5'UTR
cg03970229	0.405416	0.000608065	0.0200219	11	92702507	92702630	92342155	MTNR1B	NM_005959	TSS1500
cg01287088	0.229588	0.000608891	0.0200396	5	176827392	176827515	176759998	PFN3	NM_001029886	1stExon
cg12572625	0.545661	0.000617042	0.0202297	5	140431039	140431162	140411223	PCDHB1	NM_013340	1stExon
cg19536664	0.234467	0.000623197	0.0203592	17	6899085	6899208	6839809	ALOX12	NM_000697	TSS1500
cg17840719	0.542863	0.000625578	0.0204103	5	178368253	178368376	178300859	ZNF454	NM_182594	1stExon
cg20649716	0.314295	0.000629453	0.0205061	5	140573721	140573844	140553905	PCDHB10	NM_018930	1stExon
cg07225966	0.473513	0.000631044	0.0205431	10	94820376	94820499	94810366	CYP26C1	NM_183374	TSS1500
cg11182018	0.219578	0.000641514	0.020778	5	140474062	140474185	140454246	PCDHB2	NM_018936	TSS200
cg12842316	0.296361	0.000642188	0.0207888	X	142723457	142723580	142551123	SLITRK4	NM_173078	TSS1500
cg04488527	0.337292	0.000651076	0.0209776	X	21675867	21675990	21585788	KLHL34	NM_153270	1stExon
cg23330451	0.238811	0.000659869	0.0211748	3	138739922	138740045	140222612	PRR23B	NM_001013650	TSS200
cg02838492	0.251924	0.000661734	0.0212108	9	116861288	116861411	115901109	KIF12	NM_138424	1stExon
cg06983508	0.25691	0.000662125	0.0212177	3	124930822	124930945	126413512	SLC12A8	NM_024628	5'UTR
cg17200465	0.388872	0.000663723	0.0212503	3	40428508	40428631	40403512	ENTPD3	NM_001248	TSS200
cg07879977	0.200779	0.000664024	0.0212547	16	3254567	3254690	3194568	OR1F1	NM_012360	1stExon
cg22793065	0.387582	0.000672268	0.021462	5	140503531	140503654	140483715	PCDHB4	NM_018938	1stExon
cg21760040	0.267052	0.00067512	0.0215159	7	19813493	19813616	19780018	TMEM196	NM_152774	TSS1500
cg18948125	0.216894	0.00067815	0.0215859	2	31805970	31806093	31659474	SRD5A2	NM_000348	1stExon
cg12902206	0.391056	0.000684757	0.021725	3	52351487	52351610	52326527	DNAH1	NM_015512	5'UTR
cg10999598	0.237823	0.000689938	0.0218512	5	125936257	125936380	125964156	PHAX	NM_032177	TSS1500
cg22486834	0.408485	0.000699711	0.022059	6	52859107	52859230	52967066	GSTA4	NM_001512	5'UTR
cg02774935	0.308184	0.000700624	0.0220726	22	22090816	22090939	20420816	YPEL1	NM_013313	TSS1500
cg23169111	0.218027	0.000702534	0.0221156	20	3065582	3065705	3013582	AVP	NM_000490	TSS1500
cg12351433	0.294436	0.000707341	0.0222309	2	48982957	48983080	48836461	LHCGR	NM_000233	TSS200
cg02343823	0.496208	0.000707563	0.0222362	5	150284419	150284542	150264612	ZNF300	NM_052860	TSS200
cg18404374	0.441885	0.000710113	0.0222828	3	26663551	26663674	26638555	LRRC3B	NM_052953	TSS1500
cg01341487	0.214778	0.000714915	0.022395	22	43505954	43506077	41835898	BIK	NM_001197	TSS1500
cg03349091	0.237245	0.000735354	0.0228466	5	140481256	140481379	140461440	PCDHB3	NM_018937	1stExon
cg24687276	0.221376	0.000736519	0.0228713	15	89163928	89164051	86964932	AEN	NM_022767	TSS1500
cg14120436	0.222476	0.000767721	0.0235656	15	52483498	52483621	50270790	GNB5	NM_016194	5'UTR
cg06708213	0.21217	0.000773343	0.0236798	17	74864041	74864164	72375636	MGAT5B	NM_144677	TSS1500
cg04665423	0.287944	0.000782023	0.0238628	10	135051305	135051428	134901295	VENTX	NM_014468	TSS200
cg05867448	0.372275	0.000798648	0.0242094	X	130192575	130192698	130020256	FLJ30058	NM_144967	5'UTR
cg23574802	0.247583	0.000799203	0.0242181	14	89017726	89017849	88087479	PTPN21	NM_007039	5'UTR
cg02069619	0.294498	0.000807993	0.0243795	2	11885266	11885389	11802717	LPIN1	NM_145693	TSS1500
cg15979173	0.318052	0.000809603	0.02441	1	91182128	91182251	90954716	BARHL2	NM_020063	1stExon
cg11152302	0.404519	0.000812532	0.0244571	14	24867472	24867595	23937312	NYNRIN	NM_025081	TSS1500
cg15202954	0.296693	0.000816135	0.0245261	13	102068996	102069119	100866997	NALCN	NM_052867	TSS200
cg17803175	0.297004	0.0008307	0.0248454	5	95769071	95769194	95794827	PCSK1	NM_000439	TSS200
cg02931604	0.252246	0.000834509	0.0249332	6	74064298	74064421	74121019	DPPA5	NM_001025290	TSS1500
cg14016366	0.244701	0.00083606	0.0249626	5	156277454	156277577	156210032	PPP1R2P3	NR_002168	TSS200
cg26781466	0.393771	0.000842962	0.0250869	6	10521612	10521735	10629598	GCNT2	NM_145649	1stExon
cg01078824	0.226464	0.000845665	0.0251482	7	27220047	27220170	27186572	HOXA10	NM_153715	TSS200
cg12535715	0.442012	0.000846486	0.0251637	8	38831693	38831816	38950850	HTRA4	NM_153692	1stExon
cg06775759	0.470339	0.000849504	0.025226	X	21676994	21677117	21586915	KLHL34	NM_153270	TSS1500
cg04859918	0.328211	0.000857389	0.0253918	10	71893017	71893140	71563023	AIFM2	NM_032797	TSS1500
cg11843735	0.262195	0.000861308	0.0254643	16	68678092	68678215	67235593	CDH3	NM_001793	TSS200
cg04675542	0.475168	0.000873287	0.0256996	5	150284416	150284539	150264609	ZNF300	NM_052860	TSS200
cg02391906	0.265849	0.000888981	0.0260116	9	103792059	103792182	102831880	LPPR1	NM_207299	5'UTR
cg23062198	0.360458	0.000906203	0.0263315	2	14774063	14774186	14691514	FAM84A	NM_145175	5'UTR
cg00455327	0.377015	0.00091118	0.0264391	18	20714217	20714340	18968215	CABLES1	NR_023359	TSS1500
cg14269973	0.231807	0.00091651	0.0265446	13	46425904	46426027	45323905	SIAH3	NM_198849	TSS200
cg07854547	0.361676	0.000921857	0.0266428	8	50823173	50823296	50985726	SNTG1	NM_018967	TSS1500
cg08108641	0.236526	0.000934019	0.0268695	9	135042030	135042153	134031851	NTNG2	NM_032536	5'UTR
cg13245431	0.300382	0.000935504	0.0268993	22	30476525	30476648	28806525	HORMAD2	NM_152510	5'UTR
cg24414325	0.424202	0.000940155	0.0269758	12	56414442	56414565	54700709	IKZF4	NM_022465	TSS1500
cg17453778	0.300334	0.00095149	0.0271949	3	121902561	121902684	123385251	CASR	NM_000388	5'UTR
cg14590206	0.274914	0.000953211	0.0272265	3	62305285	62305408	62280325	C3orf14	NM_020685	TSS200
cg05491854	0.455317	0.000954373	0.0272516	6	24910562	24910685	25018541	FAM65B	NM_014722	5'UTR
cg14843030	0.244081	0.00096393	0.0274377	1	32716051	32716174	32488638	LCK	NM_005356	TSS1500
cg01437235	0.224185	0.000968834	0.0275332	4	939027	939150	929027	TMEM175	NM_032326	5'UTR
cg13089335	0.335852	0.00097005	0.0275558	1	167203243	167203366	165469867	POU2F1	NM_002697	5'UTR
cg14473924	0.443602	0.000979788	0.0277327	3	73674170	73674293	73756860	PDZRN3	NM_015009	TSS200
cg08251399	0.253324	0.000981985	0.0277716	2	31457608	31457731	31311112	EHD3	NM_014600	1stExon
cg06134567	0.275187	0.000985221	0.0278238	22	46658398	46658521	45037062	PKDREJ	NM_006071	1stExon
cg20738500	0.523291	0.000985749	0.0278299	15	89921156	89921279	87722160	LOC254559	NR_015411	TSS200
cg21067023	0.230667	0.00100376	0.0281524	18	501513	501636	491513	COLEC12	NM_130386	TSS1500
cg05962092	0.429641	0.00100649	0.0281913	19	49575664	49575787	54267476	KCNA7	NM_031886	1stExon
cg06564900	0.273969	0.00102199	0.0284554	2	164592568	164592691	164300814	FIGN	NM_018086	TSS200
cg08222618	0.481807	0.0010354	0.0286962	4	941054	941177	931054	TMEM175	NM_032326	5'UTR
cg15104158	0.308148	0.00103829	0.0287495	3	192445388	192445511	193928082	FGF12	NM_004113	TSS200
cg00079023	0.260219	0.00104211	0.0288213	5	139492535	139492658	139472719	PURA	NM_005859	TSS1500
cg26667946	0.246431	0.00104247	0.0288278	13	46425874	46425997	45323875	SIAH3	NM_198849	TSS200
cg18823647	0.29533	0.00104472	0.0288706	4	99580449	99580572	99799472	TSPAN5	NM_005723	TSS1500
cg18887096	0.249753	0.00104508	0.0288753	2	219472410	219472533	219180654	PLCD4	NM_032726	TSS1500
cg21232620	0.443286	0.00104883	0.0289346	6	78172192	78172315	78228911	HTR1B	NM_000863	1stExon
cg09816693	0.217154	0.00105085	0.0289607	14	74706113	74706236	73775866	VSX2	NM_182894	TSS200
cg13364410	0.278956	0.00107873	0.0294898	19	19373755	19373878	19234755	HAPLN4	NM_023002	TSS200
cg22463915	0.272699	0.00108304	0.0295593	20	62131260	62131383	61601704	EEF1A2	NM_001958	TSS1500
cg24339032	0.26705	0.0010865	0.0296304	1	204329510	204329633	202596133	PLEKHA6	NM_014935	TSS1500
cg24519147	0.298318	0.00108742	0.0296489	4	188916496	188916619	189153490	ZFP42	NM_174900	TSS1500
cg26952936	0.207481	0.00109295	0.0297462	16	23724854	23724977	23632355	ERN2	NM_033266	TSS200
cg16823083	0.38061	0.00109936	0.0298576	1	3567412	3567535	3557272	WDR8	NM_017818	TSS1500
cg20692569	0.232258	0.00110715	0.0299779	7	72848481	72848604	72486417	FZD9	NM_003508	1stExon
cg04926361	0.246731	0.00111361	0.0300891	14	36982447	36982570	36052198	SFTA3	NM_001101341	5'UTR
cg08697689	0.321581	0.0011165	0.0301437	13	84457340	84457463	83355341	SLITRK1	NM_052910	TSS1500
cg06106242	0.248014	0.00111796	0.0301695	16	68482941	68483064	67040442	SMPD3	NM_018667	TSS1500
cg03240509	0.201956	0.00111985	0.0301912	12	4918169	4918292	4788430	KCNA6	NM_002235	TSS200
cg16341836	0.339584	0.00112293	0.0302466	10	90641389	90641512	90631369	STAMBPL1	NM_020799	5'UTR
cg11112615	0.320461	0.00112365	0.0302592	6	2970624	2970747	2915623	SERPINB6	NM_004568	5'UTR
cg11714502	0.278255	0.00112769	0.0303275	9	130640212	130640335	129680033	AK1	NM_000476	TSS200
cg11990309	0.236238	0.0011319	0.0304024	6	87647644	87647767	87704363	HTR1E	NM_000865	5'UTR
cg04906816	0.223833	0.00113915	0.0305346	14	69263302	69263425	68333055	C14orf181	NM_207442	TSS200
cg01443452	0.214516	0.00114248	0.0305814	19	36024439	36024562	40716279	GAPDHS	NM_014364	1stExon
cg10242602	0.389793	0.00114803	0.0306844	4	188916875	188916998	189153869	ZFP42	NM_174900	TSS200
cg23989004	0.394495	0.00115613	0.0308128	19	12624770	12624893	12485770	ZNF709	NM_001145647	TSS200
cg03244997	0.350412	0.00116532	0.0309777	17	43503144	43503267	40858927	ARHGAP27	NM_199282	TSS200
cg08667128	0.502865	0.00117766	0.0311674	17	29886885	29887008	26910998	MIR193A	NR_029710	TSS200
cg02105352	0.275712	0.00118774	0.0313317	2	73929892	73930015	73783400	NAT8B	NM_016347	TSS1500
cg05941060	0.263709	0.00119105	0.0313931	5	140568856	140568979	140549040	PCDHB9	NM_019119	1stExon
cg05499367	0.309332	0.00121256	0.0317741	10	63213510	63213633	62883516	TMEM26	NM_178505	TSS1500
cg13672800	0.376262	0.00122236	0.0319407	20	2795194	2795317	2743194	C20orf141	NM_080739	TSS1500
cg21745164	0.272937	0.00123681	0.0321752	16	23765304	23765427	23672805	CHP2	NM_022097	TSS1500
cg08662052	0.288886	0.00123974	0.0322237	19	44764603	44764726	49456443	ZNF233	NM_181756	5'UTR
cg02291556	0.305752	0.00124154	0.0322515	1	47656140	47656263	47428727	PDZK1IP1	NM_005764	TSS1500
cg26965953	0.315032	0.00124948	0.0323902	X	107978211	107978334	107864867	IRS4	NM_003604	1stExon
cg10338787	0.411592	0.00125187	0.0324297	17	72931767	72931890	70443362	OTOP3	NM_178233	TSS200
cg06360427	0.348154	0.00125366	0.0324605	18	74962672	74962795	73091660	GALR1	NM_001480	1stExon
cg19926444	0.433049	0.00127017	0.0327415	19	12624742	12624865	12485742	ZNF709	NM_001145647	TSS200
cg07778983	0.284678	0.00127507	0.0328208	19	56905383	56905506	61597195	ZNF582	NM_144690	TSS1500
cg00655184	0.222312	0.00129936	0.0332204	18	19997912	19998035	18251910	CTAGE1	NM_172241	TSS200
cg13303179	0.215147	0.00130799	0.0333689	3	46759335	46759458	46734339	PRSS50	NM_013270	1stExon
cg02825171	0.201539	0.00131275	0.0334361	6	168720183	168720306	168463032	DACT2	NM_214462	1stExon
cg26192556	0.219425	0.00131299	0.0334369	5	101834780	101834903	101862679	SLCO6A1	NM_173488	TSS200
cg10522818	0.222725	0.00132007	0.033555	4	4228239	4228362	4279140	OTOP1	NM_177998	1stExon
cg05537253	0.277999	0.00132443	0.033624	16	23314394	23314517	23221895	SCNN1B	NM_000336	5'UTR
cg14271531	0.443961	0.00133201	0.0337653	6	19837622	19837745	19945601	ID4	NM_001546	1stExon
cg14174317	0.211644	0.0013384	0.033853	10	27703362	27703485	27743368	PTCHD3	NM_001034842	TSS200
cg16544169	0.37118	0.00134427	0.0339501	8	23564717	23564840	23620662	NKX2-6	NM_001136271	TSS1500
cg00186701	0.316568	0.00135142	0.0340677	8	98290510	98290633	98359686	TSPYL5	NM_033512	TSS1500
cg04585378	0.34184	0.0013536	0.0340956	3	121902497	121902620	123385187	CASR	NM_000388	TSS200
cg04748834	0.244727	0.00135437	0.0341077	3	239229	239352	214229	CHL1	NM_006614	5'UTR
cg13381984	0.405496	0.00136278	0.0342202	7	127881344	127881467	127668580	LEP	NM_000230	1stExon
cg12385599	0.389075	0.00136884	0.0343243	7	56184153	56184276	56151647	LOC389493	NM_001145712	TSS200
cg01891172	0.413671	0.00137924	0.0344907	X	21676483	21676606	21586404	KLHL34	NM_153270	TSS200
cg01358541	0.208008	0.00138128	0.0345061	3	179156937	179157060	180639631	GNB4	NM_021629	5'UTR
cg20686554	0.267058	0.00138782	0.0346037	11	5442443	5442566	5399019	OR51Q1	NM_001004757	TSS1500
cg18954900	0.244572	0.00139049	0.0346413	12	96604497	96604620	95128628	ELK3	NM_005230	5'UTR
cg13533151	0.21509	0.00139613	0.0347181	18	24764966	24765089	23018964	CHST9	NM_031422	5'UTR
cg24718827	0.254918	0.00140592	0.0348776	5	10563092	10563215	10616092	ANKRD33B	NM_001164440	TSS1500
cg18322569	0.462087	0.00140972	0.0349433	1	91182777	91182900	90955365	BARHL2	NM_020063	5'UTR
cg12031863	0.249836	0.00143921	0.0354141	16	4587854	4587977	4527855	C16orf5	NM_013399	5'UTR
cg04150495	0.307858	0.00144039	0.035433	20	26190328	26190451	26138328	MIR663	NR_030386	TSS1500
cg07674139	0.443672	0.00145295	0.0356337	X	105066526	105066649	104953182	NRK	NM_198465	TSS200
cg07598952	0.34213	0.00146798	0.0358512	6	142409756	142409879	142451449	NMBR	NM_002511	1stExon
cg13195895	0.292864	0.00146949	0.0358737	1	147012788	147012911	145479412	BCL9	NM_004326	TSS1500
cg17330251	0.312845	0.00147126	0.035897	7	94953956	94954079	94791892	PON1	NM_000446	TSS200
cg08443357	0.250225	0.00147156	0.0359018	20	1310000	1310123	1258000	SDCBP2	NM_080489	TSS200
cg20911718	0.391181	0.00147826	0.0360207	14	24867491	24867614	23937331	NYNRIN	NM_025081	TSS1500
cg25234732	0.242289	0.00147949	0.0360417	7	56183885	56184008	56151379	LOC389493	NM_001145712	1stExon
cg10911990	0.234047	0.0014811	0.03607	14	37129141	37129264	36198892	PAX9	NM_006194	5'UTR
cg05613063	0.229608	0.00148188	0.0360825	2	114256454	114256577	113972924	FOXD4L1	NM_012184	TSS1500
cg13523576	0.245755	0.0015122	0.0365672	8	21909636	21909759	21965582	EPB49	NM_001114137	TSS1500
cg01913196	0.391	0.00151676	0.0366283	X	125687041	125687164	125514722	DCAF12L1	NM_178470	TSS200
cg21929564	0.385476	0.00152494	0.036728	5	42757171	42757294	42792928	CCDC152	NM_001134848	5'UTR
cg00919013	0.314248	0.001533	0.0368496	8	12613847	12613970	12658218	LONRF1	NM_152271	TSS1500
cg14583673	0.420047	0.00153568	0.0368934	5	15499895	15500018	15552895	FBXL7	NM_012304	TSS1500
cg10721149	0.418127	0.00153573	0.0368934	6	25652405	25652528	25760384	SCGN	NM_006998	TSS200
cg12614630	0.273889	0.00155348	0.0371745	12	57387318	57387441	55673585	GPR182	NM_007264	TSS1500
cg19014419	0.390605	0.00155682	0.0372161	5	150284504	150284627	150264697	ZNF300	NM_052860	TSS200
cg00979288	0.276975	0.00155863	0.0372367	5	140475652	140475775	140455836	PCDHB2	NM_018936	1stExon
cg16063112	0.385443	0.00157888	0.0375658	10	63423079	63423202	63093085	C10orf107	NM_173554	5'UTR
cg07105285	0.306856	0.00160318	0.0379467	11	92702663	92702786	92342311	MTNR1B	NM_005959	TSS200
cg20551181	0.402133	0.00164205	0.0385511	11	20620920	20621043	20577496	SLC6A5	NM_004211	TSS200
cg13607226	0.280042	0.0016501	0.0386802	9	124262699	124262822	123302520	GGTA1	NR_003191	TSS1500
cg24740868	0.456887	0.00165933	0.0388459	1	60539362	60539485	60311950	C1orf87	NM_152377	1stExon
cg04755674	0.263729	0.0016654	0.0389337	19	14142047	14142170	14003047	IL27RA	NM_004843	TSS1500
cg09862733	0.308945	0.00166578	0.0389347	19	49631106	49631229	54322918	PPFIA3	NM_003660	5'UTR
cg11312408	0.383435	0.00168235	0.0391978	13	58207013	58207136	57105014	PCDH17	NM_001040429	1stExon
cg09151754	0.330635	0.00169584	0.039391	17	5019310	5019433	4960034	ZNF232	NM_014519	5'UTR
cg23043245	0.303099	0.00169962	0.0394321	6	34434076	34434199	34542054	PACSIN1	NM_020804	5'UTR
cg05476956	0.366366	0.00169964	0.0394321	5	140595291	140595414	140575475	PCDHB13	NM_018933	1stExon
cg02260587	0.342709	0.00172004	0.0397258	5	140474248	140474371	140454432	PCDHB2	NM_018936	5'UTR
cg08598221	0.354099	0.00173286	0.0399054	8	121824929	121825052	121894110	SNTB1	NM_021021	TSS1500
cg10472919	0.326999	0.00175574	0.0402471	5	135266805	135266928	135294704	FBXL21	NM_012159	5'UTR
cg18115040	0.486079	0.00176489	0.0403844	2	176981328	176981451	176689574	HOXD10	NM_002148	TSS200
cg03766449	0.288632	0.00182996	0.041308	15	89920918	89921041	87721922	LOC254559	NR_015411	TSS1500
cg00611789	0.314221	0.00185007	0.0416041	5	78985432	78985555	79021188	CMYA5	NM_153610	TSS1500
cg13910813	0.313385	0.00186354	0.0418203	9	117157614	117157737	116197435	AKNA	NM_030767	TSS1500
cg19884223	0.209012	0.00186824	0.0418847	5	140554610	140554733	140534794	PCDHB7	NM_018940	1stExon
cg23741520	0.238221	0.00188519	0.0421288	15	83954231	83954354	81745235	BNC1	NM_001717	TSS1500
cg05068452	0.214852	0.001891	0.0422096	4	115521241	115521364	115740690	UGT8	NM_001128174	5'UTR
cg19505136	0.336902	0.00189143	0.0422117	3	239506	239629	214506	CHL1	NM_006614	5'UTR
cg12623422	0.333901	0.00190801	0.0423963	14	77737749	77737872	76807502	NGB	NM_021257	TSS200
cg10111115	0.32439	0.00191345	0.0424678	3	73674146	73674269	73756836	PDZRN3	NM_015009	TSS200
cg16667251	0.210868	0.00194018	0.0428408	2	54697181	54697304	54550685	SPTBN1	NM_003128	5'UTR
cg20964304	0.251278	0.00194818	0.0429489	11	125040416	125040539	124545626	PKNOX2	NM_022062	5'UTR
cg23184070	0.304963	0.00195428	0.0430404	7	149156562	149156685	148787495	ZNF777	NM_015694	5'UTR
cg13882284	0.264266	0.00197599	0.0433743	4	4859996	4860119	4910897	MSX1	NM_002448	TSS1500
cg22589628	0.21738	0.00198065	0.0434261	12	45445385	45445508	43731652	DBX2	NM_001004329	TSS1500
cg01322214	0.391942	0.00198161	0.0434402	7	25219198	25219321	25185723	C7orf31	NM_138811	5'UTR
cg02403883	0.29945	0.00198688	0.0435097	5	140530028	140530151	140510212	PCDHB6	NM_018939	1stExon
cg21145524	0.242657	0.00198713	0.0435097	3	239207	239330	214207	CHL1	NM_006614	5'UTR
cg20814179	0.385731	0.00200154	0.0436972	4	940893	941016	930893	TMEM175	NM_032326	5'UTR
cg13708298	0.25068	0.00203757	0.0442011	6	24900051	24900174	25008030	FAM65B	NM_014722	5'UTR
cg27203184	0.209762	0.00203814	0.0442075	7	100081966	100082089	99919902	C7orf51	NM_173564	5'UTR
cg23939001	0.360722	0.00204013	0.0442428	4	940644	940767	930644	TMEM175	NM_032326	5'UTR
cg22307029	0.315676	0.00204456	0.0443072	19	49891270	49891393	54583082	CCDC155	NM_144688	TSS1500
cg00028013	0.338401	0.00206372	0.0445462	15	74218697	74218820	72005750	LOXL1	NM_005576	TSS200
cg04018325	0.234434	0.00210053	0.0450615	16	14397685	14397808	14305186	MIR193B	NR_030177	TSS200
cg00613752	0.338166	0.00210535	0.0451267	6	110300308	110300431	110407001	GPR6	NM_005284	1stExon
cg09394785	0.280607	0.00211477	0.045243	11	2293211	2293334	2249787	ASCL2	NM_005170	TSS1500
cg18159840	0.309234	0.00212232	0.0453466	3	121902573	121902696	123385263	CASR	NM_000388	5'UTR
cg24678163	0.22133	0.00212762	0.0454238	13	52769951	52770074	51667952	THSD1P	NR_002816	TSS1500
cg09059635	0.345125	0.00213003	0.0454512	9	135042197	135042320	134032018	NTNG2	NM_032536	5'UTR
cg24408057	0.227319	0.00213811	0.0455678	19	4277333	4277456	4228333	SHD	NM_020209	TSS1500
cg16262614	0.341864	0.00215318	0.0457496	3	133464971	133465094	134947661	TF	NM_001063	TSS200
cg24063962	0.290326	0.0021666	0.0459189	8	144790395	144790518	144862383	LOC100130274	NM_001162914	TSS200
cg05918002	0.293859	0.0021667	0.0459191	17	5019452	5019575	4960176	ZNF232	NM_014519	5'UTR
cg13762320	0.268531	0.00220306	0.0464262	11	2292905	2293028	2249481	ASCL2	NM_005170	TSS1500
cg27316626	0.300154	0.00220824	0.046501	8	73450762	73450885	73613316	KCNB2	NM_004770	5'UTR
cg10374084	0.47309	0.00221508	0.0465894	19	50666238	50666361	55358050	C19orf41	NM_152358	1stExon
cg04008843	0.225838	0.00222129	0.0466849	18	29170928	29171051	27424926	TTR	NM_000371	TSS1500
cg08637514	0.426667	0.00222512	0.0467265	7	150212707	150212830	149843640	GIMAP7	NM_153236	5'UTR
cg23095584	0.24606	0.0022269	0.0467501	2	237077704	237077827	236742443	GBX2	NM_001485	TSS1500
cg03355526	0.342887	0.00223603	0.0468681	5	178368415	178368538	178301021	ZNF454	NM_182594	5'UTR
cg16706260	0.273276	0.00224446	0.046975	12	27849370	27849493	27740637	REP15	NM_001029874	TSS200
cg27582124	0.318287	0.00225028	0.0470515	2	158114185	158114308	157822431	GALNT5	NM_014568	TSS200
cg26855836	0.299102	0.00225087	0.0470558	3	121902499	121902622	123385189	CASR	NM_000388	TSS200
cg20322977	0.342389	0.0022587	0.047155	10	94821085	94821208	94811075	CYP26C1	NM_183374	1stExon
cg14202477	0.278953	0.00226202	0.0471934	8	102504859	102504982	102574035	GRHL2	NM_024915	1stExon
cg03817667	0.506255	0.0022739	0.0473578	7	54609953	54610076	54577447	VSTM2A	NM_182546	TSS200
cg14007036	0.35183	0.00228642	0.0475112	X	136113725	136113848	135941391	GPR101	NM_054021	1stExon
cg14519115	0.218012	0.00228865	0.0475407	5	41510650	41510773	41546407	PLCXD3	NM_001005473	1stExon
cg15718581	0.401214	0.00231456	0.0478637	4	188916581	188916704	189153575	ZFP42	NM_174900	TSS1500
cg02064237	0.245923	0.00232447	0.0479915	5	178323492	178323615	178256098	ZFP2	NM_030613	5'UTR
cg26048025	0.378329	0.00232928	0.0480699	1	200843156	200843279	199109779	GPR25	NM_005298	1stExon
cg08818610	0.492835	0.00233288	0.0481136	6	24910720	24910843	25018699	FAM65B	NM_014722	5'UTR
cg26842596	0.231526	0.00233845	0.0481671	19	15121297	15121420	14982297	CCDC105	NM_173482	TSS1500
cg08018585	0.210169	0.00235985	0.0484524	13	46425866	46425989	45323867	SIAH3	NM_198849	TSS200
cg01033938	0.295972	0.00237261	0.0486252	11	130298880	130299003	129804090	ADAMTS8	NM_007037	TSS1500
cg01456368	0.485416	0.00238662	0.0487941	3	52351859	52351982	52326899	DNAH1	NM_015512	5'UTR
cg11046380	0.220719	0.00239203	0.0488509	2	172543743	172543866	172251989	DYNC1I2	NM_001378	TSS1500
cg05142520	0.307849	0.00241286	0.0491143	12	49364426	49364549	47650693	WNT10B	NM_003394	5'UTR
cg05363616	0.213548	0.00242988	0.0493255	1	119529219	119529342	119330742	TBX15	NM_152380	5'UTR
cg02512860	0.487083	0.00243184	0.0493495	7	100880751	100880874	100667471	CLDN15	NM_014343	1stExon
cg16536918	0.305453	0.0024332	0.0493592	20	3065403	3065526	3013403	AVP	NM_000490	TSS200
cg07749845	0.26574	0.00243375	0.0493655	11	124633411	124633534	124138621	ESAM	NM_138961	TSS1500
cg00468146	0.259286	0.00244117	0.0494706	6	19838211	19838334	19946190	ID4	NM_001546	1stExon
cg07091481	0.299474	0.00247005	0.0498499	10	82169149	82169272	82159129	C10orf58	NM_032333	5'UTR
cg06948989	0.271292	0.00247635	0.0499251	5	140627173	140627296	140607357	PCDHB15	NM_018935	1stExon
