# Supplementary material for: Reduced protocadherin17 expression in leukemia stem cells: the clinical and biological effect in acute myeloid leukemia
Source: J Transl Med. 2019 Mar 29;17:102. doi: 10.1186/s12967-019-1851-1 (PMC6440111; doi:10.1186/s12967-019-1851-1)
Supplement: Supplementary file 4 — Additional file 4. Methylation levels of PCDH17 as measured by targeted bisulfite sequencing. [file 12967_2019_1851_MOESM4_ESM.xlsx]

## Sheet: Sheet1
Additional file 4: Methylation levels of PCDH17 as measured by targeted bisulfite sequencing.
		Methylation levels at each CpG site (chr13:58206837-58207013)
	SAMPLE_ID	Position_58206837	Position_58206839	Position_58206842	Position_58206845	Position_58206852	Position_58206862	Position_58206873	Position_58206890	Position_58206895	Position_58206908	Position_58206914	Position_58206923	Position_58206945	Position_58206950	Position_58206954	Position_58206956	Position_58206969	Position_58206998	Position_58207007	Position_58207013	Mean Methylation
AML	49	0.26899	0.221128	0.265233	0.6181	0.142342	0.0851254	0.207143	0.58296	0.358608	0.0957923	0.158273	0.114286	0.163669	0.300537	0.13966	0.159785	0.139138	0.130009	0.514667	0.318828	0.249214
	53	0.819222	0.816303	0.820276	0.84271	0.750575	0.516129	0.460299	0.871379	0.852023	0.575374	0.822785	0.61954	0.702765	0.843858	0.830254	0.799769	0.837587	0.666667	0.875862	0.853547	0.758846
	58	0.22549	0.534314	0.545603	0.609195	0.5033	0.133005	0.439542	0.326829	0.384992	0.504918	0.279801	0.504934	0.497537	0.272285	0.191489	0.148936	0.453795	0.0998363	0.180782	0.213592	0.352509
	67	0.613466	0.6425	0.663317	0.796482	0.756962	0.588972	0.216958	0.710327	0.815	0.411911	0.686869	0.659204	0.642317	0.853904	0.844612	0.661654	0.806616	0.715365	0.957393	0.793017	0.691842
	76	0.119008	0.155574	0.246269	0.239203	0.13572	0.0447761	0.0323383	0.0909091	0.0959471	0.0798005	0.213576	0.139901	0.19716	0.168614	0.165153	0.12782	0.555649	0.416529	0.239669	0.299505	0.188156
	80	0.741935	0.839181	0.941349	0.820588	0.544379	0.293255	0.266082	0.427326	0.764706	0.605882	0.700581	0.59824	0.726471	0.894428	0.914956	0.943787	0.890855	0.68915	0.795918	0.822157	0.711061
	83	0.25523	0.334034	0.279706	0.463337	0.273114	0.229958	0.231579	0.363828	0.479958	0.189418	0.295983	0.314286	0.262381	0.391949	0.31761	0.288866	0.329073	0.118998	0.357442	0.297071	0.303691
	90	0.949384	0.93956	0.94773	0.954733	0.387052	0.271093	0.928473	0.484094	0.717241	0.279452	0.645205	0.613573	0.785124	0.848693	0.689133	0.652893	0.948107	0.939058	0.69273	0.729877	0.72016
	102	0.224346	0.305918	0.333333	0.853634	0.561224	0.122346	0.175703	0.265797	0.350299	0.206061	0.328298	0.599798	0.970766	0.768145	0.957746	0.698589	0.954591	0.331663	0.954046	0.680681	0.532149
	103	0.712871	0.803672	0.807966	0.812147	0.488604	0.195775	0.139831	0.585227	0.473684	0.278642	0.367521	0.57265	0.834049	0.938571	0.810271	0.733997	0.751793	0.655761	0.746459	0.700987	0.620524
	105	0.942029	0.933333	0.935673	0.929619	0.923529	0.911243	0.944767	0.716814	0.959184	0.90407	0.780059	0.662757	0.898256	0.927114	0.956522	0.912536	0.893491	0.69883	0.820809	0.930233	0.879043
	147	0.0560748	0.110329	0.214118	0.185446	0.171765	0.39486	0.0979021	0.203271	0.496471	0.329412	0.143529	0.136471	0.104265	0.109302	0.107477	0.08	0.0870588	0.0930233	0.483721	0.435897	0.20202
	152	0.144654	0.149474	0.3	0.309474	0.138655	0.0960334	0.130705	0.298137	0.2375	0.0780591	0.180294	0.169102	0.1841	0.274428	0.184874	0.220588	0.189474	0.14553	0.208768	0.196687	0.191827
	184	0.0572917	0.0417755	0.0511811	0.103896	0.0481144	0.00520156	0.0664928	0.0727273	0.0416125	0.0313725	0.048366	0.0313725	0.0960526	0.135593	0.123377	0.178947	0.0907895	0.108949	0.205729	0.0816062	0.0810224
	190	0.22287	0.246512	0.519208	0.34186	0.561916	0.113318	0.135574	0.532558	0.387022	0.482517	0.345794	0.608899	0.619438	0.922897	0.824419	0.648999	0.6	0.155093	0.190035	0.201156	0.433004
	199	0.775401	0.795284	0.897106	0.799785	0.620022	0.50911	0.541667	0.645299	0.723586	0.3942	0.762366	0.875135	0.575594	0.893663	0.891747	0.741379	0.901302	0.877005	0.884861	0.787393	0.744595
	201	0.800188	0.803774	0.777883	0.95293	0.721422	0.250715	0.271362	0.948113	0.942235	0.683365	0.849432	0.95099	0.848628	0.950664	0.943609	0.940566	0.85322	0.929511	0.91651	0.942777	0.813895
	204	0.778195	0.845865	0.671756	0.817829	0.603922	0.339844	0.768061	0.423664	0.768939	0.564394	0.882129	0.859316	0.907692	0.91635	0.70229	0.619231	0.819231	0.587121	0.829545	0.890566	0.729797
	211	0.228792	0.188776	0.204082	0.280612	0.11509	0.193384	0.147287	0.289003	0.292308	0.0997442	0.173575	0.105398	0.227041	0.42711	0.230769	0.179028	0.178295	0.0741688	0.10687	0.0948718	0.19181
	212	0.113977	0.0963149	0.151338	0.142976	0.0881612	0.0426421	0.0531561	0.0976821	0.182348	0.0475793	0.0941667	0.0871022	0.121644	0.213033	0.157763	0.161802	0.131933	0.0655602	0.10199	0.0896266	0.11204
	213	0.35023	0.644419	0.63031	0.660839	0.545029	0.12079	0.157471	0.176808	0.301496	0.512731	0.87687	0.240462	0.547977	0.576389	0.536501	0.547564	0.559441	0.510907	0.550058	0.58992	0.481811
	372	0.897059	0.889908	0.786704	0.764981	0.602996	0.319963	0.295853	0.659259	0.708872	0.363804	0.503704	0.276085	0.450743	0.844732	0.569843	0.518416	0.850788	0.213235	0.488991	0.649863	0.58279
	441	0.149522	0.161483	0.264106	0.385542	0.155235	0.0814095	0.0882002	0.203814	0.616307	0.376951	0.279376	0.390887	0.647273	0.567308	0.67029	0.5	0.490408	0.0919952	0.368296	0.313912	0.340116
	541	0.283753	0.225694	0.285057	0.656647	0.193699	0.0751445	0.0968858	0.137773	0.324541	0.106236	0.261521	0.529954	0.185185	0.300345	0.239954	0.280783	0.240698	0.111623	0.160367	0.213959	0.245491
	579	0.767918	0.812571	0.925629	0.938073	0.493072	0.533792	0.334471	0.596571	0.926606	0.608447	0.93908	0.652571	0.776119	0.954233	0.93887	0.933562	0.808362	0.605233	0.683486	0.973774	0.760122
	615	0.37037	0.559701	0.921348	0.524164	0.226766	0.163569	0.148699	0.271375	0.661654	0.260223	0.667925	0.568773	0.432836	0.550943	0.566038	0.58427	0.556391	0.156716	0.301115	0.277778	0.438533
	616	0.400524	0.528721	0.441253	0.508519	0.360634	0.203435	0.207077	0.572178	0.597132	0.259894	0.397906	0.392105	0.687664	0.886544	0.911493	0.725231	0.660526	0.550781	0.627937	0.535948	0.522775
	626	0.664336	0.76569	0.962291	0.639045	0.622191	0.173913	0.194678	0.522409	0.941341	0.952381	0.643855	0.263675	0.479606	0.968794	0.960784	0.945378	0.957687	0.635854	0.405292	0.939691	0.681945
	675	0.220903	0.2109	0.343602	0.401914	0.12114	0.109005	0.0847059	0.177725	0.382979	0.157143	0.138425	0.150943	0.157143	0.352246	0.22619	0.191943	0.198091	0.117647	0.212264	0.178824	0.206687
	686	0.610656	0.668724	0.966258	0.976386	0.768994	0.527124	0.554292	0.44296	0.59816	0.537037	0.60393	0.38786	0.91967	0.754098	0.475848	0.552008	0.790188	0.894467	0.615935	0.482125	0.656336
	722	0.319328	0.304802	0.319415	0.32636	0.22833	0.119748	0.0899582	0.246347	0.336152	0.146497	0.312766	0.279915	0.373932	0.364979	0.317797	0.304069	0.336152	0.192469	0.256785	0.26875	0.272227
	735	0.0687623	0.0838264	0.299112	0.113749	0.0395257	0.0345168	0.0422812	0.0528893	0.0945813	0.0315893	0.0632411	0.0642292	0.0772277	0.0846457	0.0726916	0.0491642	0.0864811	0.238002	0.185113	0.0996094	0.0940619
	757	0.0337079	0.039548	0.0253521	0.0509915	0.039548	0.0197183	0.0197183	0.0337079	0.0338028	0.011236	0.0421348	0.0282486	0.0786517	0.0677966	0.0619718	0.0507042	0.0828571	0.0481586	0.0814607	0.0617978	0.0455556
	832	0.36255	0.392857	0.298805	0.594758	0.489919	0.144869	0.250996	0.501992	0.553785	0.240481	0.436	0.71	0.907071	0.784708	0.796781	0.86	0.83501	0.175889	0.253968	0.409543	0.499999
	863	0.189636	0.169061	0.238359	0.215247	0.135196	0.083426	0.0889878	0.137017	0.218543	0.0697674	0.14683	0.159955	0.260626	0.634038	0.547778	0.52067	0.585586	0.103753	0.167956	0.19163	0.243203
	979	0.501006	0.489837	0.79878	0.566191	0.329268	0.238193	0.153535	0.22449	0.371951	0.10998	0.213849	0.161616	0.27439	0.448065	0.543788	0.610998	0.422131	0.360887	0.52621	0.568548	0.395686
	1176	0.306802	0.300872	0.16087	0.569069	0.0995542	0.23477	0.285714	0.0881503	0.107091	0.0710145	0.54717	0.0930233	0.368035	0.198551	0.103048	0.0715328	0.363235	0.282828	0.105339	0.135838	0.224625
	1206	0.952357	0.953023	0.958856	0.951109	0.938035	0.841445	0.844175	0.927318	0.950655	0.932596	0.951183	0.947686	0.954179	0.954774	0.959555	0.95907	0.958586	0.80401	0.95902	0.951856	0.932474
	1254	0.194393	0.211163	0.283318	0.471963	0.660395	0.101313	0.214552	0.353105	0.337372	0.401494	0.35568	0.417293	0.648269	0.336119	0.530459	0.222954	0.362021	0.0631383	0.1527	0.112037	0.321487
	1365	0.0829694	0.0707291	0.133841	0.135224	0.131952	0.0567067	0.488525	0.147505	0.109544	0.19193	0.128261	0.180022	0.225383	0.465293	0.148959	0.428728	0.508753	0.434641	0.118093	0.11039	0.214872
	1591	0.250883	0.435398	0.457447	0.360915	0.120354	0.13933	0.0934744	0.465608	0.359788	0.184211	0.493805	0.546099	0.292035	0.507993	0.374781	0.5053	0.364121	0.162872	0.585664	0.27193	0.348601
	1728	0.541504	0.584684	0.536654	0.682259	0.624929	0.644482	0.876612	0.568474	0.769016	0.333894	0.735129	0.807541	0.585393	0.600112	0.579418	0.565193	0.911286	0.624581	0.607341	0.90818	0.654334
	1750	0.0736301	0.0660377	0.0981229	0.111301	0.0627687	0.0420601	0.0512821	0.0726496	0.100855	0.0463519	0.0728363	0.0794872	0.147569	0.205128	0.461933	0.460549	0.393258	0.117848	0.468936	0.460358	0.179648
	1985	0.0604027	0.0687919	0.0785953	0.097479	0.0419463	0.0454545	0.0451505	0.0571429	0.103506	0.0436242	0.0810811	0.0573356	0.0955631	0.154104	0.239933	0.316949	0.121827	0.0466667	0.0868114	0.0933333	0.0967849
	2005	0.251089	0.522496	0.577485	0.632117	0.79562	0.601182	0.329942	0.786861	0.35044	0.516739	0.626292	0.638519	0.963504	0.964602	0.567208	0.537666	0.77003	0.387191	0.662319	0.651669	0.606649
	2106	0.0529747	0.0867802	0.0857843	0.174655	0.482927	0.0334967	0.0300325	0.0992736	0.0543831	0.0572363	0.0673701	0.0587755	0.181448	0.0656934	0.111922	0.0676998	0.0868141	0.0273973	0.0694669	0.100888	0.0997509
	2203	0.105413	0.120974	0.137536	0.147752	0.0659971	0.0378842	0.041399	0.11396	0.157295	0.0516129	0.122318	0.121495	0.567723	0.591429	0.327623	0.20546	0.545915	0.499289	0.530249	0.296586	0.239395
	2246	0.552255	0.700986	0.53956	0.28304	0.119205	0.089207	0.478118	0.495633	0.269737	0.451045	0.527293	0.114286	0.473047	0.183807	0.112939	0.0948181	0.144114	0.0929978	0.565832	0.506522	0.339722
	2648	0.176372	0.137178	0.192094	0.267077	0.103255	0.0604365	0.257382	0.119644	0.230641	0.059251	0.133744	0.0950783	0.356784	0.39162	0.182832	0.194616	0.161145	0.0905053	0.128333	0.138889	0.173844
	2755	0.149104	0.163805	0.252692	0.520518	0.162707	0.172786	0.149713	0.959169	0.96408	0.935438	0.615771	0.819484	0.613506	0.959799	0.964799	0.679164	0.966883	0.952211	0.95646	0.723843	0.634097
	2789	0.408643	0.432597	0.265088	0.394104	0.143634	0.0790085	0.0906344	0.263278	0.254947	0.106952	0.135671	0.12262	0.29084	0.75686	0.789272	0.739924	0.717674	0.433561	0.249245	0.506444	0.35905
	2853	0.457573	0.381746	0.753577	0.611774	0.601271	0.156326	0.117038	0.330435	0.560703	0.310071	0.442584	0.314195	0.510317	0.838504	0.779459	0.751796	0.964401	0.431512	0.634204	0.610103	0.527879
	2868	0.19623	0.20976	0.360825	0.297089	0.128117	0.0681622	0.142612	0.135781	0.309605	0.0979381	0.178541	0.1897	0.465517	0.634483	0.765719	0.778066	0.651042	0.398458	0.241026	0.338448	0.329356
	2890	0.920554	0.923469	0.909024	0.915317	0.905356	0.839706	0.612785	0.89956	0.910819	0.876742	0.904867	0.901615	0.926145	0.917768	0.929773	0.902583	0.917717	0.562958	0.767883	0.891892	0.866827
	2937	0.0525847	0.0483871	0.0660714	0.483467	0.0606061	0.101073	0.0328597	0.0970614	0.163701	0.0895255	0.0619946	0.102679	0.107143	0.21231	0.513876	0.13991	0.563393	0.0593972	0.131975	0.591312	0.183966
	2948	0.173645	0.174782	0.243478	0.295511	0.12005	0.0679852	0.0639606	0.118665	0.220025	0.07911	0.135572	0.102117	0.190887	0.522868	0.179361	0.217822	0.198502	0.124538	0.233415	0.235294	0.184879
	2954	0.639262	0.632107	0.649502	0.70302	0.401681	0.533557	0.235392	0.356303	0.564489	0.227656	0.939292	0.289562	0.659933	0.731544	0.714286	0.714047	0.627517	0.954925	0.770383	0.74376	0.604411
	2962	0.275035	0.303116	0.323034	0.602273	0.186344	0.0958512	0.114569	0.322581	0.453258	0.124118	0.203704	0.165478	0.300709	0.570014	0.402837	0.464689	0.544554	0.167606	0.594937	0.309524	0.326212
	2984	0.0967226	0.2888	0.361311	0.423077	0.0812749	0.0272218	0.0350318	0.0550678	0.0567546	0.0552	0.0704564	0.430745	0.275862	0.0672	0.0903277	0.0434084	0.0883534	0.0302307	0.0674603	0.0486056	0.134656
	3006	0.747187	0.924458	0.967572	0.966767	0.881061	0.889894	0.637255	0.620482	0.959215	0.62095	0.959276	0.860483	0.888638	0.949586	0.961654	0.966038	0.927547	0.949813	0.967016	0.94914	0.879702
	3024	0.968591	0.97791	0.969414	0.970187	0.964957	0.963466	0.956485	0.966724	0.965047	0.405983	0.963311	0.961407	0.977759	0.97265	0.974381	0.975064	0.974182	0.928693	0.940577	0.88569	0.933124
	3064	0.488397	0.228571	0.210748	0.278775	0.0732484	0.0550847	0.0472193	0.0630252	0.138918	0.0327004	0.0715789	0.0540254	0.151579	0.281943	0.539599	0.532979	0.2103	0.0663158	0.100946	0.189727	0.190784
	3291	0.194357	0.189125	0.256895	0.286278	0.138256	0.0981932	0.0921155	0.210938	0.542453	0.30873	0.366929	0.331235	0.229379	0.363994	0.223529	0.248227	0.21468	0.10929	0.145199	0.157321	0.235356
	3303	0.271523	0.260274	0.369128	0.52349	0.22	0.116438	0.174497	0.385135	0.597315	0.162162	0.24	0.153333	0.25	0.66443	0.412162	0.513514	0.621622	0.192053	0.613333	0.324503	0.353246
	3448	0.244554	0.458788	0.458788	0.537698	0.125867	0.435213	0.0810277	0.0565476	0.0902778	0.0337972	0.0685204	0.0501505	0.0887338	0.455984	0.124876	0.0994036	0.117825	0.0246548	0.0621302	0.0701581	0.18425
	3492	0.949239	0.929839	0.853514	0.898886	0.627148	0.564103	0.409628	0.532095	0.827411	0.455008	0.823579	0.747234	0.902813	0.934468	0.805106	0.778626	0.717206	0.27242	0.492424	0.717776	0.711926
	3691	0.165299	0.151408	0.236471	0.263775	0.125882	0.0622066	0.0666667	0.133489	0.267373	0.119298	0.210588	0.268464	0.215457	0.370892	0.248837	0.224321	0.933806	0.176334	0.554386	0.259907	0.252743
	3726	0.302632	0.326194	0.557025	0.61157	0.521452	0.34375	0.211221	0.320197	0.552239	0.447587	0.775947	0.54063	0.574257	0.655116	0.566007	0.597315	0.548333	0.487685	0.373159	0.310966	0.481164
	3869	0.73876	0.620824	0.537626	0.609005	0.736801	0.407698	0.211509	0.497285	0.758755	0.428906	0.606299	0.792779	0.223179	0.236208	0.216342	0.184231	0.233542	0.0735864	0.158915	0.15444	0.421334
	3886	0.787963	0.803704	0.846226	0.907547	0.643732	0.529633	0.513463	0.670675	0.863256	0.715485	0.827778	0.742354	0.914419	0.939024	0.89794	0.846442	0.929907	0.754875	0.87061	0.766945	0.788599
	3910	0.564016	0.594613	0.543243	0.783895	0.513311	0.201498	0.169033	0.672986	0.64242	0.24678	0.632254	0.597569	0.599457	0.679946	0.535183	0.550102	0.532881	0.608081	0.672495	0.649229	0.54945
	4347	0.495027	0.488479	0.244836	0.511924	0.864567	0.0631413	0.0526718	0.0587338	0.0989264	0.0498849	0.0992308	0.334612	0.123751	0.548114	0.860429	0.220077	0.126161	0.0466361	0.0625477	0.0944402	0.272209
	4357	0.110947	0.123348	0.185294	0.177419	0.157817	0.0297177	0.0527086	0.118421	0.147661	0.0983847	0.15	0.132244	0.168639	0.179148	0.164464	0.154185	0.164948	0.168129	0.176385	0.130307	0.139508
	4359	0.261054	0.315878	0.387015	0.503009	0.191945	0.0980392	0.117003	0.303571	0.527304	0.144804	0.292972	0.231096	0.367347	0.863095	0.333333	0.299406	0.363014	0.169764	0.388047	0.279697	0.32187
	4362	0.467401	0.478062	0.490842	0.304308	0.147301	0.0818767	0.0795974	0.339416	0.369625	0.164522	0.188246	0.176309	0.650414	0.856881	0.319927	0.618299	0.619181	0.134913	0.236746	0.631723	0.36778
	4470	0.130479	0.11687	0.144172	0.189796	0.0981595	0.0508647	0.048731	0.102851	0.132995	0.0406918	0.0878447	0.107914	0.118488	0.222787	0.147959	0.130879	0.202492	0.385714	0.45694	0.279919	0.159827
	4846	0.286982	0.104743	0.114965	0.12996	0.0840841	0.0238569	0.062069	0.0816929	0.0809477	0.0671273	0.0983118	0.291956	0.159722	0.532673	0.507905	0.132207	0.902414	0.0842311	0.140059	0.102161	0.199403
	4904	0.656164	0.689986	0.69726	0.57989	0.565158	0.519945	0.382192	0.26703	0.743169	0.29918	0.435792	0.305062	0.350205	0.678035	0.584699	0.583333	0.737276	0.928669	0.944218	0.828104	0.588768
	5049	0.0963455	0.107794	0.168053	0.234558	0.447987	0.417427	0.416598	0.0761589	0.139303	0.0675563	0.444537	0.464463	0.48581	0.144295	0.0933333	0.0675	0.0828452	0.0702479	0.518977	0.880264	0.271203
	5376	0.381978	0.409225	0.190148	0.268317	0.0827517	0.0428714	0.0509305	0.0854617	0.0966797	0.0666667	0.169793	0.401381	0.0981354	0.12451	0.092955	0.0966469	0.51234	0.085044	0.462292	0.285992	0.200206
	5430	0.845084	0.849493	0.851351	0.859073	0.846451	0.69027	0.840077	0.845525	0.850481	0.719536	0.852856	0.854247	0.868662	0.869691	0.734586	0.672147	0.876209	0.5506	0.719635	0.868232	0.80321
	5753	0.137347	0.145009	0.218543	0.351939	0.224219	0.0793201	0.11831	0.131951	0.480076	0.30842	0.395636	0.129858	0.589184	0.462264	0.26465	0.213409	0.252372	0.149718	0.328625	0.290262	0.263556
	6192	0.947195	0.954395	0.955717	0.956982	0.956925	0.946914	0.950397	0.952	0.95	0.950298	0.955363	0.947298	0.959522	0.957248	0.961359	0.954485	0.961204	0.950331	0.961666	0.954395	0.954185
	6239	0.720263	0.712284	0.443443	0.742566	0.173222	0.105485	0.107819	0.209226	0.3106	0.209571	0.340232	0.164179	0.334167	0.472862	0.34876	0.398677	0.385643	0.144144	0.497952	0.379902	0.36005
	6366	0.0455105	0.0306748	0.0601966	0.0619579	0.027027	0.023399	0.0208333	0.0567901	0.0738916	0.0456227	0.0556242	0.0335404	0.0643564	0.0879802	0.063354	0.0494438	0.0545229	0.0208589	0.0526316	0.0465116	0.0487364
	6400	0.703536	0.735832	0.957273	0.789617	0.675749	0.496827	0.64175	0.636861	0.915455	0.961015	0.958144	0.670921	0.948765	0.915905	0.545704	0.544211	0.901189	0.165461	0.531646	0.69873	0.71973
	6635	0.35689	0.384706	0.375887	0.5	0.23242	0.173031	0.159763	0.294464	0.58747	0.410862	0.631079	0.597865	0.67929	0.653302	0.469194	0.42789	0.697259	0.607311	0.488208	0.652532	0.468971
	6689	0.297529	0.480458	0.49378	0.458373	0.161106	0.0706107	0.078673	0.1826	0.189655	0.113225	0.213537	0.432277	0.438159	0.663148	0.250474	0.298565	0.266284	0.102467	0.169668	0.380322	0.287045
	6699	0.923077	0.928805	0.913978	0.895782	0.791045	0.39801	0.554088	0.776403	0.799669	0.206101	0.450867	0.614108	0.542904	0.411716	0.318745	0.33945	0.646717	0.137592	0.405761	0.816393	0.59356
	6805	0.952528	0.951763	0.956064	0.954123	0.945205	0.609695	0.619343	0.687268	0.94389	0.677619	0.944376	0.94275	0.921216	0.921216	0.621521	0.5919	0.901312	0.650432	0.942083	0.930376	0.833234
	6930	0.971519	0.970658	0.975358	0.970588	0.351911	0.53614	0.531424	0.640538	0.806375	0.186414	0.41547	0.375598	0.617343	0.957702	0.616057	0.606858	0.742994	0.306235	0.262074	0.590514	0.621589
	7135	0.280564	0.29717	0.256966	0.579439	0.156006	0.0919003	0.0621118	0.157076	0.281493	0.145997	0.149533	0.0846395	0.629108	0.444618	0.5759	0.557813	0.351648	0.477379	0.37014	0.239938	0.309472
	7360	0.597842	0.622287	0.752882	0.663174	0.953766	0.182222	0.630513	0.716138	0.812908	0.84811	0.734443	0.841304	0.707122	0.876822	0.962909	0.656477	0.527432	0.168588	0.7354	0.596264	0.67933
	7791	0.777919	0.782003	0.779618	0.917098	0.726573	0.235595	0.280813	0.409898	0.631847	0.334184	0.678981	0.752866	0.8125	0.720154	0.789272	0.647134	0.700384	0.278272	0.628499	0.548223	0.621592
	7804	0.0646766	0.0950355	0.117982	0.130466	0.478571	0.0475852	0.0559887	0.128096	0.512091	0.0885714	0.112536	0.0736767	0.123132	0.50965	0.0904558	0.074392	0.506438	0.0715297	0.482219	0.509568	0.213633
	7944	0.974376	0.968919	0.976287	0.976949	0.308943	0.950508	0.298578	0.964578	0.966193	0.931525	0.648943	0.198914	0.22517	0.252539	0.219512	0.152693	0.222222	0.189189	0.957633	0.643965	0.601382
	8169	0.0650618	0.0695257	0.107352	0.121094	0.0677966	0.401693	0.0648508	0.106355	0.452707	0.286649	0.426614	0.0870989	0.0759659	0.13194	0.0685826	0.0857891	0.0922874	0.0705959	0.117952	0.453368	0.167664
	8443	0.135261	0.142326	0.238583	0.377341	0.111007	0.0739008	0.0689013	0.0856611	0.177239	0.054986	0.0820896	0.0737628	0.155156	0.266355	0.207512	0.172446	0.182247	0.109564	0.113594	0.117209	0.147257
	8461	0.486179	0.509372	0.525203	0.586743	0.526273	0.153028	0.136953	0.239219	0.500407	0.163399	0.252855	0.203598	0.501222	0.652812	0.303993	0.291087	0.278783	0.112551	0.224291	0.275304	0.346164
	8476	0.160845	0.181448	0.2443	0.388753	0.113377	0.0610749	0.0615883	0.104708	0.221138	0.0741646	0.164754	0.140179	0.187755	0.617455	0.280359	0.231896	0.251846	0.472874	0.280972	0.319579	0.227953
	8484	0.198157	0.18894	0.249769	0.350324	0.5	0.0871177	0.490809	0.167126	0.302026	0.087963	0.172702	0.122109	0.193878	0.308403	0.191352	0.197588	0.215084	0.112741	0.178637	0.195791	0.225526
	8619	0.492188	0.196871	0.149545	0.455026	0.0798935	0.0380577	0.0639687	0.10691	0.0690104	0.05	0.294889	0.0843215	0.141361	0.111402	0.0964798	0.0765172	0.478146	0.0481771	0.120936	0.435631	0.179467
	8691	0.0865737	0.129412	0.128319	0.145161	0.0668626	0.0374175	0.0344322	0.0630037	0.133627	0.0446886	0.388685	0.0578331	0.0756116	0.151805	0.0842491	0.0852314	0.0951673	0.0277575	0.0766983	0.0768105	0.0994673
	8927	0.513957	0.507389	0.474814	0.420792	0.48581	0.452341	0.171734	0.258012	0.557202	0.24155	0.576577	0.766694	0.895387	0.907819	0.601639	0.593443	0.635838	0.540164	0.558655	0.564898	0.536236
	9036	0.746826	0.760626	0.79176	0.781132	0.677979	0.225637	0.465569	0.492548	0.673378	0.28806	0.61203	0.509349	0.928892	0.911898	0.775952	0.740406	0.795489	0.248143	0.535022	0.460967	0.621083
	9046	0.659341	0.657045	0.636364	0.771648	0.57401	0.608061	0.543388	0.678399	0.899171	0.58852	0.723375	0.587707	0.674691	0.868694	0.754652	0.625775	0.802486	0.257866	0.578297	0.556391	0.652294
	9052	0.0561185	0.0538642	0.0672926	0.102804	0.0443925	0.0327358	0.033437	0.0572755	0.0994561	0.0422205	0.0693146	0.056338	0.0818394	0.507837	0.101404	0.107031	0.481162	0.462432	0.135659	0.145511	0.136906
Normal	893	0.0515654	0.048893	0.0563771	0.0824074	0.0710332	0.0184672	0.0285189	0.0515179	0.0691882	0.0407785	0.0619224	0.0551978	0.0806302	0.0984361	0.0860315	0.0530726	0.106877	0.0450368	0.0864765	0.0725436	0.0632486
	977	0.38447	0.390476	0.388994	0.410749	0.347909	0.3659	0.3138	0.36862	0.406427	0.370229	0.390805	0.360153	0.411877	0.439163	0.432381	0.414914	0.436893	0.411321	0.428302	0.431002	0.395219
	1055	0.0680787	0.107251	0.0759878	0.0546282	0.0318665	0.0363086	0.0287009	0.0725076	0.1059	0.0395137	0.0673813	0.0440729	0.116208	0.103759	0.0589124	0.0676923	0.129573	0.0451128	0.066365	0.0661654	0.0692993
	1134	0.938664	0.945055	0.936123	0.944994	0.948124	0.936194	0.929282	0.929125	0.938957	0.934662	0.931718	0.940199	0.942605	0.946035	0.929282	0.938122	0.94235	0.928256	0.918681	0.945235	0.937183
	1259	0.0581395	0.0581916	0.0644007	0.0901786	0.0436331	0.0249332	0.0328014	0.052305	0.0543672	0.0419643	0.0507117	0.0632235	0.0868397	0.0974955	0.096	0.0678571	0.108326	0.0478299	0.0852575	0.0739092	0.0649182
	2063	0.0540156	0.0599144	0.061123	0.0691869	0.0449038	0.0342612	0.0355619	0.0626335	0.0542083	0.0454869	0.0634355	0.0488506	0.0852436	0.0697013	0.0896159	0.0637079	0.0994989	0.0405405	0.0767591	0.0568182	0.0607733
	2181	0.0280449	0.0249397	0.0394208	0.0451249	0.0248796	0.00722892	0.0176282	0.0431655	0.0376603	0.0176849	0.0419017	0.0482703	0.0850722	0.0457464	0.0657578	0.0370669	0.0852965	0.0271349	0.076244	0.0766773	0.0437473
	2240	0.0232019	0.019186	0.0267597	0.0313407	0.0262238	0.0116347	0.0133721	0.0295139	0.024942	0.0133955	0.0210035	0.025656	0.0489225	0.0377468	0.0355271	0.0239207	0.0620609	0.0225564	0.0630787	0.0457176	0.030288
	10562	0.0571429	0.0522449	0.05	0.0695012	0.0476582	0.0212766	0.0336066	0.0586797	0.0631148	0.0344545	0.0622441	0.0608553	0.0731306	0.0884521	0.0842881	0.0661704	0.127695	0.0620408	0.151391	0.0954323	0.0679689
	10579	0.0390438	0.0374801	0.0422648	0.0444092	0.04	0.0128102	0.0199521	0.0366826	0.035828	0.0239425	0.0383693	0.031477	0.0415667	0.0503195	0.0562249	0.0432692	0.0669355	0.031746	0.075337	0.0586371	0.0413148
	10638	0.066561	0.074544	0.0688836	0.0914826	0.0760095	0.0426877	0.0472813	0.0557738	0.0926217	0.0535855	0.0816327	0.103803	0.124111	0.104642	0.0855573	0.0727848	0.129952	0.0611285	0.100156	0.0901961	0.0811698
	10668	0.0285459	0.0222816	0.0294643	0.0339893	0.0249777	0.0088968	0.0142476	0.029438	0.0401427	0.0187835	0.0311665	0.0429722	0.0637916	0.0517395	0.0570919	0.0359712	0.0712996	0.0248227	0.0734513	0.0566372	0.0379856
	10705	0.0455259	0.043239	0.0564706	0.0755906	0.0423862	0.021978	0.0204082	0.0415686	0.0659341	0.0369207	0.0458861	0.0769841	0.0901186	0.105965	0.0863422	0.0582677	0.102219	0.0460938	0.0759593	0.0673981	0.0602628
	10766	0.0680101	0.0775	0.0696517	0.0831234	0.0822943	0.0445545	0.0371287	0.0765432	0.0666667	0.0371287	0.057072	0.0698254	0.0744417	0.08933	0.0992556	0.0721393	0.105263	0.044665	0.0866337	0.08867	0.0714949
	10840	0.0370741	0.0291751	0.0561685	0.0702106	0.0421687	0.0150451	0.0190763	0.0523139	0.0442211	0.0291457	0.0503018	0.0653924	0.0525253	0.065	0.0693467	0.0363269	0.100908	0.048	0.0979021	0.0728543	0.0526578
	10867	0.036519	0.033437	0.0390016	0.0436477	0.0266667	0.0101325	0.0147745	0.0404669	0.04053	0.0259843	0.0305164	0.0344288	0.0500782	0.0523029	0.0478056	0.0381917	0.0676101	0.0317829	0.0581846	0.049574	0.0385818
	10962	0.026943	0.03125	0.0336488	0.038342	0.0248963	0.0103734	0.0093361	0.0394191	0.0238589	0.0125523	0.0208768	0.0283019	0.0386221	0.0321577	0.0322245	0.0271682	0.0669456	0.0155602	0.0601036	0.0330237	0.0302802
	10986	0.0578414	0.0488386	0.0723252	0.083779	0.0563798	0.0250149	0.0315101	0.0450771	0.0700297	0.0351819	0.0584377	0.0666667	0.0951526	0.0891795	0.0903686	0.0667064	0.113117	0.054997	0.094306	0.0768322	0.0665871
	11014	0.0411877	0.0363985	0.0411877	0.0519731	0.0240616	0.0210728	0.0219675	0.0440191	0.0490385	0.0307102	0.0544933	0.050815	0.0842912	0.061127	0.0680729	0.0450623	0.0829315	0.0419847	0.0725191	0.0667302	0.0494822
	11164	0.0294118	0.0244618	0.0352941	0.0432645	0.0266272	0.015748	0.0167158	0.0333333	0.0333333	0.023692	0.0363458	0.0382728	0.0698132	0.0628067	0.0529412	0.0494071	0.116534	0.0363101	0.0732422	0.0536585	0.0435607
	11165	0.0404564	0.0392157	0.0416667	0.0465357	0.0268318	0.0176349	0.0134021	0.0340557	0.0360825	0.026096	0.0251046	0.0258532	0.057971	0.057971	0.0518135	0.0448384	0.0752351	0.0289555	0.088843	0.0651499	0.0421856
	11241	0.0479042	0.0511278	0.0625	0.0761194	0.0527903	0.0223547	0.0238095	0.038633	0.0534918	0.037594	0.0555556	0.053973	0.0687593	0.0787519	0.0717489	0.0688623	0.103759	0.0594354	0.106825	0.0755556	0.0604775
	11284	0.046225	0.0587326	0.0451713	0.0618238	0.0185185	0.0262751	0.0231125	0.0246914	0.0261538	0.0246914	0.0417311	0.0355487	0.0340557	0.0508475	0.0416025	0.0341085	0.0530421	0.0230769	0.0521472	0.0523077	0.0386932
	11365	0.0385638	0.0292943	0.036	0.0480641	0.0346205	0.0146277	0.0305445	0.0503979	0.0545939	0.0331126	0.0478723	0.052	0.0826667	0.0694259	0.0794702	0.0531208	0.0951743	0.0357616	0.0859788	0.0677291	0.0519509
	11434	0.0410811	0.0423453	0.0456026	0.0707291	0.04329	0.0269687	0.0227027	0.0559742	0.0591398	0.0249729	0.0522876	0.0469945	0.092291	0.0712743	0.075594	0.0683297	0.126087	0.0473118	0.113978	0.0483871	0.0587671
		β value
Color coding:
		0	1
