# Supplementary material for: Reduced protocadherin17 expression in leukemia stem cells: the clinical and biological effect in acute myeloid leukemia
Source: J Transl Med. 2019 Mar 29;17:102. doi: 10.1186/s12967-019-1851-1 (PMC6440111; doi:10.1186/s12967-019-1851-1)
Supplement: Supplementary file 5 — Additional file 5. Differentially expressed genes between AML patients with low and high PCDH17 expression. [file 12967_2019_1851_MOESM5_ESM.xlsx]

## Sheet: Sheet1
Additional file 5: Differentially expressed genes between AML patients with low and high PCDH17 expression.
Gene Symbol	EntrezGene ID	logFC	logCPM	P value	FDR	Up/Down-regulated in low PCDH17
PCDH17	27253	-5.26348	-0.630769	2.77e-63	5.52e-59	Down-regulated
ELTD1	64123	-4.45139	-0.175528	1.73e-38	1.73e-34	Down-regulated
GPR116	221395	-4.1245	-0.232211	7.05e-38	4.69e-34	Down-regulated
CCL14	6358	-3.99318	0.347614	6.94e-33	3.46e-29	Down-regulated
IL33	90865	-3.89485	-0.476258	9.46e-31	3.77e-27	Down-regulated
TJP1	7082	-3.29048	-0.0896169	7.53e-29	2.5e-25	Down-regulated
SPARCL1	8404	-2.8997	1.24915	2.75e-28	7.84e-25	Down-regulated
COL15A1	1306	-3.5455	-0.363626	2.04e-27	5.1e-24	Down-regulated
A2M	2	-2.97625	2.98699	7.17e-27	1.59e-23	Down-regulated
RHOJ	57381	-3.81774	-1.9984	8.06e-27	1.61e-23	Down-regulated
PRRX1	5396	-3.59453	-1.9539	1.43e-26	2.59e-23	Down-regulated
LAMA4	3910	-3.53811	0.613093	1.88e-26	3.12e-23	Down-regulated
DCLK1	9201	-3.53771	-1.09797	2.77e-26	3.97e-23	Down-regulated
CCDC80	151887	-3.04953	1.28877	2.79e-26	3.97e-23	Down-regulated
FABP4	2167	-3.70447	0.74528	3.5e-26	4.65e-23	Down-regulated
C7	730	-3.59066	1.88522	4.14e-26	5.16e-23	Down-regulated
COL1A1	1277	-3.74048	3.11995	3.52e-25	4.12e-22	Down-regulated
GPR4	2828	-2.75315	-1.65093	6.08e-25	6.74e-22	Down-regulated
COL3A1	1281	-3.84491	2.48788	3.34e-24	3.51e-21	Down-regulated
COL4A2	1284	-3.56261	1.76916	4.48e-24	4.47e-21	Down-regulated
FBXL7	23194	-3.00533	-1.79379	9.71e-24	9.22e-21	Down-regulated
YAP1	10413	-3.24755	-0.577845	1.12e-23	1.02e-20	Down-regulated
STAB2	55576	-2.20555	0.0734437	1.49e-23	1.29e-20	Down-regulated
SNAI2	6591	-3.32706	-0.270264	2.7e-23	2.24e-20	Down-regulated
EDNRA	1909	-3.77157	-1.03429	6.75e-23	5.38e-20	Down-regulated
STC1	6781	-3.52288	-2.16749	9.67e-23	7.41e-20	Down-regulated
NR2F1	7025	-2.9628	-1.43827	1.05e-22	7.74e-20	Down-regulated
C8orf4	56892	-3.70761	-2.28772	2.96e-22	2.1e-19	Down-regulated
EPHA3	2042	-5.76791	0.293753	3.76e-22	2.59e-19	Down-regulated
PAPPA	5069	-2.92378	1.62845	7.85e-21	5.22e-18	Down-regulated
CDH11	1009	-3.50474	1.64502	9.82e-21	6.32e-18	Down-regulated
SMOC2	64094	-3.00564	-1.31325	1.13e-20	7.02e-18	Down-regulated
SEMA6D	80031	-3.07742	0.142562	1.19e-20	7.2e-18	Down-regulated
FAM13C	220965	-3.03217	-2.18482	1.39e-20	8.13e-18	Down-regulated
IGFBP3	3486	-2.29266	2.04514	1.88e-20	1.07e-17	Down-regulated
COL1A2	1278	-3.55366	2.95863	4.65e-20	2.52e-17	Down-regulated
COL5A3	50509	-2.46338	0.103741	4.68e-20	2.52e-17	Down-regulated
ARHGEF15	22899	-2.2437	-1.06375	6.23e-20	3.27e-17	Down-regulated
TM4SF18	116441	-3.22964	-2.25272	7.79e-20	3.98e-17	Down-regulated
ID4	3400	-3.36268	-1.17694	8.35e-20	4.16e-17	Down-regulated
EPB41L4B	54566	-2.75482	-1.8781	1.01e-19	4.9e-17	Down-regulated
MMRN2	79812	-2.2799	0.230744	1.52e-19	7.24e-17	Down-regulated
FERMT2	10979	-2.14246	0.0484912	1.96e-19	9.11e-17	Down-regulated
FLT1	2321	-1.92389	1.04952	2.57e-19	1.17e-16	Down-regulated
ABCC9	10060	-3.03067	0.0136218	3.26e-19	1.44e-16	Down-regulated
COL12A1	1303	-2.74932	-0.198396	3.46e-19	1.5e-16	Down-regulated
COL4A1	1282	-3.0715	1.49981	3.66e-19	1.55e-16	Down-regulated
DCN	1634	-3.16112	2.0639	3.74e-19	1.55e-16	Down-regulated
ANGPTL2	23452	-1.95585	0.328543	5.82e-19	2.37e-16	Down-regulated
LTBP2	4053	-1.51424	2.49018	7.1e-19	2.83e-16	Down-regulated
SOX9	6662	-3.04962	-2.02712	9.16e-19	3.58e-16	Down-regulated
ZNF423	23090	-2.69446	0.222324	2.05e-18	7.76e-16	Down-regulated
BGN	633	-3.01611	1.86886	2.06e-18	7.76e-16	Down-regulated
HOXC6	3223	-4.51911	-1.46075	2.37e-18	8.75e-16	Down-regulated
APOE	348	-2.43202	2.95984	2.42e-18	8.78e-16	Down-regulated
CADPS2	93664	-2.99122	-1.11538	3.4e-18	1.21e-15	Down-regulated
LDB2	9079	-2.41376	-0.995711	4.68e-18	1.64e-15	Down-regulated
RAMP2	10266	-2.4472	-1.28891	4.93e-18	1.69e-15	Down-regulated
COL16A1	1307	-2.73817	-0.967338	5.46e-18	1.84e-15	Down-regulated
ZFHX4	79776	-2.45997	-0.511811	6.29e-18	2.09e-15	Down-regulated
C1S	716	-1.83563	2.19665	8.06e-18	2.63e-15	Down-regulated
CHL1	10752	-2.74726	1.78915	1.09e-17	3.49e-15	Down-regulated
FMO3	2328	-3.01188	0.0969996	1.15e-17	3.65e-15	Down-regulated
GHR	2690	-2.64111	-0.264425	1.2e-17	3.73e-15	Down-regulated
PCDH18	54510	-2.9585	0.628202	1.99e-17	6.01e-15	Down-regulated
FRZB	2487	-3.28296	0.149627	4.86e-17	1.42e-14	Down-regulated
CD300LG	146894	-2.39638	-1.51671	5.65e-17	1.63e-14	Down-regulated
TNC	3371	-2.27665	3.42408	6.88e-17	1.96e-14	Down-regulated
SLIT3	6586	-3.62967	-0.894603	8.79e-17	2.47e-14	Down-regulated
KCNJ8	3764	-3.13082	-0.875991	8.99e-17	2.49e-14	Down-regulated
SIX1	6495	-3.04389	-2.32739	1.07e-16	2.94e-14	Down-regulated
AMPD1	270	-2.63724	0.293927	1.39e-16	3.72e-14	Down-regulated
LBP	3929	-3.65358	0.844204	1.4e-16	3.72e-14	Down-regulated
GJA1	2697	-3.53978	2.92124	1.5e-16	3.94e-14	Down-regulated
NPR1	4881	-2.77685	-1.45556	1.74e-16	4.5e-14	Down-regulated
HTRA1	5654	-2.6032	-0.648152	1.78e-16	4.55e-14	Down-regulated
HOXC10	3226	-4.83306	-2.09005	1.95e-16	4.91e-14	Down-regulated
MXRA5	25878	-3.17451	1.49212	1.97e-16	4.91e-14	Down-regulated
RGS5	8490	-1.50414	1.4331	2.48e-16	6.1e-14	Down-regulated
FLRT2	23768	-2.5837	-0.547791	2.59e-16	6.3e-14	Down-regulated
FMO2	2327	-2.88529	1.03323	2.88e-16	6.91e-14	Down-regulated
SLIT2	9353	-2.78148	-1.81876	3.06e-16	7.2e-14	Down-regulated
COL8A1	1295	-2.6295	-1.85122	3.07e-16	7.2e-14	Down-regulated
HOXD8	3234	-2.96072	-2.71919	3.55e-16	8.24e-14	Down-regulated
NOVA2	4858	-3.12807	-3.02975	3.69e-16	8.46e-14	Down-regulated
SIX2	10736	-2.44603	-1.62964	4.48e-16	1.02e-13	Down-regulated
SLC22A3	6581	-2.1922	0.740223	9.97e-16	2.23e-13	Down-regulated
TMEM47	83604	-2.67732	-1.37132	1.05e-15	2.32e-13	Down-regulated
EFS	10278	-2.5538	-1.9948	1.07e-15	2.33e-13	Down-regulated
NTRK2	4915	-2.62061	0.549498	1.07e-15	2.33e-13	Down-regulated
ADH1B	125	-3.44266	-1.47219	1.18e-15	2.52e-13	Down-regulated
COL6A3	1293	-2.51646	3.10568	1.45e-15	3.07e-13	Down-regulated
THY1	7070	-2.81468	1.42589	2.37e-15	4.97e-13	Down-regulated
DDR2	4921	-2.07603	-0.0344792	2.65e-15	5.47e-13	Down-regulated
ITIH5	80760	-2.66917	-0.490426	2.66e-15	5.47e-13	Down-regulated
SYNPO2	171024	-1.66393	1.57671	3.12e-15	6.34e-13	Down-regulated
EGFLAM	133584	-2.9563	-2.0637	4.02e-15	8.09e-13	Down-regulated
CX3CL1	6376	-2.64928	-2.57276	4.44e-15	8.86e-13	Down-regulated
CXCL12	6387	-2.79371	6.51494	5.06e-15	9.99e-13	Down-regulated
SERTAD4	56256	-2.65049	-2.63853	5.49e-15	1.07e-12	Down-regulated
TF	7018	-2.00923	2.32766	9.83e-15	1.89e-12	Down-regulated
FBLIM1	54751	-1.87457	0.0681938	1.09e-14	2.07e-12	Down-regulated
EGFR	1956	-2.78674	-1.8613	1.12e-14	2.1e-12	Down-regulated
SLC13A5	284111	-4.41207	-0.0350741	1.38e-14	2.56e-12	Down-regulated
CP	1356	-1.69965	3.08792	1.54e-14	2.85e-12	Down-regulated
ADAMTSL1	92949	-2.75268	-2.41466	2.05e-14	3.75e-12	Down-regulated
ESRP1	54845	-3.43682	-1.81173	2.89e-14	5.24e-12	Down-regulated
PRELP	5549	-3.26567	-1.01257	2.98e-14	5.35e-12	Down-regulated
LOC96610	96610	-1.55263	9.08671	3.98e-14	7.07e-12	Down-regulated
CPXM2	119587	-2.85212	-2.49919	4.01e-14	7.07e-12	Down-regulated
CCBE1	147372	-2.34652	-2.04586	4.57e-14	7.99e-12	Down-regulated
ALDH1A3	220	-1.83409	1.59816	5.52e-14	9.56e-12	Down-regulated
CHRD	8646	-2.24714	-2.42725	5.86e-14	1.01e-11	Down-regulated
TMEM26	219623	-2.63076	-1.42401	6.46e-14	1.1e-11	Down-regulated
C1QTNF1	114897	-2.36962	0.172459	6.71e-14	1.13e-11	Down-regulated
KCNE4	23704	-2.38155	-2.31691	6.93e-14	1.16e-11	Down-regulated
DUSP26	78986	-3.13887	-2.09923	6.98e-14	1.16e-11	Down-regulated
PDGFRA	5156	-2.09596	0.637181	7.08e-14	1.17e-11	Down-regulated
ESM1	11082	-2.68215	0.0186762	7.81e-14	1.28e-11	Down-regulated
ACSBG1	23205	-1.94934	0.786742	1.06e-13	1.7e-11	Down-regulated
CXorf36	79742	-2.32493	-0.8712	1.44e-13	2.29e-11	Down-regulated
GNG12	55970	-2.29075	0.123757	1.9e-13	2.98e-11	Down-regulated
PRKG2	5593	-3.05926	1.43373	2.28e-13	3.52e-11	Down-regulated
DLX5	1749	-2.70684	-2.77527	2.34e-13	3.56e-11	Down-regulated
PALM2	114299	-2.34343	-2.32622	2.58e-13	3.9e-11	Down-regulated
TRPC6	7225	-3.07838	-0.570229	2.68e-13	4.01e-11	Down-regulated
VCAM1	7412	-2.69394	3.20886	3.11e-13	4.63e-11	Down-regulated
CDH1	999	-2.36724	2.65824	3.54e-13	5.23e-11	Down-regulated
SVEP1	79987	-2.77022	1.11073	4.07e-13	5.96e-11	Down-regulated
FMOD	2331	-2.23071	0.281563	4.11e-13	5.98e-11	Down-regulated
RSPO3	84870	-2.7519	-2.25729	4.95e-13	7.15e-11	Down-regulated
RND3	390	-3.38722	-0.44944	6.31e-13	8.99e-11	Down-regulated
SORBS2	8470	-2.38401	-1.95501	7.16e-13	1.01e-10	Down-regulated
LIPG	9388	-2.77092	-2.69145	7.49e-13	1.05e-10	Down-regulated
SYCE1	93426	-3.55423	-0.275772	8.6e-13	1.19e-10	Down-regulated
IGF1	3479	-1.79499	0.706676	8.6e-13	1.19e-10	Down-regulated
ANK2	287	-2.23713	-0.351365	8.63e-13	1.19e-10	Down-regulated
ISLR	3671	-2.4665	-0.153037	9.26e-13	1.26e-10	Down-regulated
MMP13	4322	-3.86162	-2.36882	9.6e-13	1.3e-10	Down-regulated
GPIHBP1	338328	-2.32742	-2.29453	1.04e-12	1.4e-10	Down-regulated
ODZ2	57451	-2.62376	-1.20536	1.23e-12	1.64e-10	Down-regulated
PGR	5241	-2.51829	-2.697	1.25e-12	1.67e-10	Down-regulated
SDC1	6382	-1.76893	2.80487	1.27e-12	1.68e-10	Down-regulated
BCAR1	9564	-2.09181	-0.638283	1.39e-12	1.81e-10	Down-regulated
CPS1	1373	-3.00696	0.180119	1.41e-12	1.82e-10	Down-regulated
CDR1	1038	-2.4453	-2.41832	1.61e-12	2.07e-10	Down-regulated
EYA2	2139	-2.26641	-2.22814	2.29e-12	2.9e-10	Down-regulated
LOC100128164	100128164	-1.51423	-0.626816	2.74e-12	3.46e-10	Down-regulated
C9orf150	286343	-2.7309	-1.74531	3.44e-12	4.32e-10	Down-regulated
LOC728264	728264	-1.68696	0.416843	3.67e-12	4.57e-10	Down-regulated
HOXD3	3232	-2.48375	-3.11917	4.03e-12	4.99e-10	Down-regulated
PRSS1	5644	-2.92027	-0.331581	4.48e-12	5.51e-10	Down-regulated
TMEM56	148534	-2.15347	3.59496	5.08e-12	6.22e-10	Down-regulated
IGFBP5	3488	-2.26922	3.36686	5.49e-12	6.67e-10	Down-regulated
HOXC8	3224	-3.32639	-2.74339	6.26e-12	7.56e-10	Down-regulated
HOXC9	3225	-3.8155	-2.53181	6.46e-12	7.77e-10	Down-regulated
CCL18	6362	-2.72791	-0.330947	6.76e-12	8.07e-10	Down-regulated
RAMP3	10268	-2.16781	-1.34454	9.48e-12	1.12e-09	Down-regulated
DBX2	440097	-5.3242	-2.13618	1.01e-11	1.19e-09	Down-regulated
NTRK3	4916	-3.61339	0.553753	1.02e-11	1.19e-09	Down-regulated
WNT5A	7474	-2.942	-1.74729	1.1e-11	1.28e-09	Down-regulated
TFF3	7033	-2.67831	-1.91705	1.53e-11	1.76e-09	Down-regulated
NLGN4X	57502	-2.4455	-0.268816	1.55e-11	1.78e-09	Down-regulated
ADIPOQ	9370	-3.4988	-1.0196	1.65e-11	1.87e-09	Down-regulated
CALD1	800	-1.74067	2.27383	1.67e-11	1.89e-09	Down-regulated
NR2F2	7026	-2.46515	-0.0725238	1.82e-11	2.02e-09	Down-regulated
COL20A1	57642	-6.19005	-0.633613	2.03e-11	2.23e-09	Down-regulated
ANTXR1	84168	-1.81381	0.637319	2.09e-11	2.29e-09	Down-regulated
ADAMTS9	56999	-2.61604	0.482873	2.45e-11	2.66e-09	Down-regulated
PPFIA2	8499	-2.4022	-2.83152	2.88e-11	3.08e-09	Down-regulated
CACNA2D1	781	-3.61861	-2.18469	3.04e-11	3.24e-09	Down-regulated
BMP5	653	-2.64267	-1.0058	3.82e-11	4.05e-09	Down-regulated
KCNT2	343450	-3.11385	-1.04057	3.84e-11	4.05e-09	Down-regulated
PLCXD3	345557	-2.40117	-1.87955	4.07e-11	4.27e-09	Down-regulated
DENND2A	27147	-1.84264	-1.9773	4.09e-11	4.27e-09	Down-regulated
FSTL1	11167	-1.8566	3.92739	4.12e-11	4.28e-09	Down-regulated
CAMK2N1	55450	-1.77278	-0.347944	4.2e-11	4.33e-09	Down-regulated
ATP1B2	482	-2.20604	2.38082	4.21e-11	4.33e-09	Down-regulated
SOX1	6656	-4.54461	-2.59255	4.29e-11	4.39e-09	Down-regulated
GPX8	493869	-2.28032	-0.927841	4.42e-11	4.49e-09	Down-regulated
NCKAP5	344148	-2.1064	-1.36932	4.48e-11	4.53e-09	Down-regulated
TLL1	7092	-3.02824	-2.78281	7.03e-11	7.08e-09	Down-regulated
C20orf160	140706	-2.00378	-2.36519	7.62e-11	7.64e-09	Down-regulated
FAM55D	54827	-2.16723	-2.03453	8.06e-11	8.04e-09	Down-regulated
GEM	2669	-1.80906	-1.49177	8.75e-11	8.64e-09	Down-regulated
RGL3	57139	-1.97985	-0.440336	9.14e-11	8.93e-09	Down-regulated
THSD7B	80731	-2.16003	-2.13442	9.56e-11	9.29e-09	Down-regulated
FER1L4	80307	-1.68386	1.7972	1.01e-10	9.75e-09	Down-regulated
GABRA1	2554	-5.01578	-2.19759	1.23e-10	1.17e-08	Down-regulated
MSX1	4487	-2.13656	-1.44113	1.33e-10	1.26e-08	Down-regulated
SLCO2B1	11309	-2.38813	1.45346	1.37e-10	1.29e-08	Down-regulated
SOX17	64321	-2.62311	-2.96303	1.44e-10	1.34e-08	Down-regulated
TMEM90B	79953	-2.51475	-2.86026	1.79e-10	1.66e-08	Down-regulated
BTNL9	153579	-1.93028	0.789196	1.82e-10	1.68e-08	Down-regulated
IGF2	3481	-2.01433	2.83698	1.98e-10	1.82e-08	Down-regulated
C10orf81	79949	-1.85126	-0.78068	2e-10	1.83e-08	Down-regulated
TNK1	8711	-1.6244	1.61542	2.09e-10	1.9e-08	Down-regulated
LINGO1	84894	-1.74509	-1.7159	2.2e-10	1.99e-08	Down-regulated
VGLL3	389136	-2.65761	1.87167	2.37e-10	2.14e-08	Down-regulated
AKAP12	9590	-1.62179	1.9216	2.46e-10	2.21e-08	Down-regulated
IGFBP4	3487	-1.59438	3.48015	2.64e-10	2.36e-08	Down-regulated
TBX15	6913	-1.80052	-1.96164	2.82e-10	2.51e-08	Down-regulated
ODZ4	26011	-1.8947	0.976624	3.47e-10	3.07e-08	Down-regulated
TRY6	154754	-4.95254	0.613783	4.36e-10	3.83e-08	Down-regulated
LIFR	3977	-2.14179	2.15525	4.45e-10	3.89e-08	Down-regulated
PHLDB2	90102	-1.57558	1.30168	4.9e-10	4.27e-08	Down-regulated
CPN2	1370	-2.41553	-1.86063	5.87e-10	5.07e-08	Down-regulated
PPP1R3C	5507	-2.09423	-2.36458	6.82e-10	5.81e-08	Down-regulated
TMEM100	55273	-2.37865	-2.80466	7.12e-10	6.05e-08	Down-regulated
IL34	146433	-1.69864	-1.82453	7.76e-10	6.52e-08	Down-regulated
SIX4	51804	-2.89658	-1.53052	8.13e-10	6.81e-08	Down-regulated
SCNN1B	6338	-1.66625	-1.36691	8.9e-10	7.4e-08	Down-regulated
PTN	5764	-2.73542	-2.90034	1.2e-09	9.81e-08	Down-regulated
IBSP	3381	-3.45283	-2.56258	1.45e-09	1.17e-07	Down-regulated
C17orf28	283987	-1.5526	1.25332	1.5e-09	1.2e-07	Down-regulated
SLC6A1	6529	-2.40734	-1.38457	1.66e-09	1.33e-07	Down-regulated
NES	10763	-1.65475	-0.651367	1.93e-09	1.53e-07	Down-regulated
DNASE1L3	1776	-2.17549	0.791756	2.01e-09	1.59e-07	Down-regulated
GYPA	2993	-2.05329	4.24526	2.07e-09	1.64e-07	Down-regulated
ABCG2	9429	-1.71478	0.926047	2.58e-09	2.03e-07	Down-regulated
INHBB	3625	-1.83715	-1.09166	2.67e-09	2.09e-07	Down-regulated
SOX6	55553	-1.82955	2.62717	3.02e-09	2.34e-07	Down-regulated
C6orf138	442213	-3.53651	-1.85229	3.24e-09	2.49e-07	Down-regulated
KDR	3791	-2.09011	0.503092	3.24e-09	2.49e-07	Down-regulated
DKK1	22943	-3.81674	-0.812149	3.27e-09	2.51e-07	Down-regulated
HTRA4	203100	-1.7995	-0.565831	3.6e-09	2.73e-07	Down-regulated
GLT25D2	23127	-1.69001	2.39045	3.7e-09	2.79e-07	Down-regulated
CD5L	922	-2.45205	1.41302	3.83e-09	2.88e-07	Down-regulated
SAMD5	389432	-2.18178	-2.76004	4.08e-09	3.05e-07	Down-regulated
SLCO1C1	53919	-2.15362	-2.85154	4.32e-09	3.2e-07	Down-regulated
MME	4311	-2.18879	2.63342	4.34e-09	3.21e-07	Down-regulated
ARSJ	79642	-1.79062	-2.46236	4.4e-09	3.24e-07	Down-regulated
ARHGAP28	79822	-2.05588	-1.76781	4.44e-09	3.26e-07	Down-regulated
C1orf61	10485	-1.95648	-1.59207	4.88e-09	3.55e-07	Down-regulated
KRT79	338785	-3.55472	-1.62566	5.3e-09	3.83e-07	Down-regulated
MARK1	4139	-1.96497	-2.06116	5.44e-09	3.91e-07	Down-regulated
GABRG1	2565	-3.10163	-2.63907	5.8e-09	4.16e-07	Down-regulated
CTAG2	30848	-4.79279	-1.9847	5.82e-09	4.16e-07	Down-regulated
SEC14L3	266629	-2.08787	-1.64592	6.23e-09	4.41e-07	Down-regulated
SERPINA3	12	-2.65148	-3.15688	6.24e-09	4.41e-07	Down-regulated
STEAP2	261729	-2.44784	-1.21718	6.64e-09	4.68e-07	Down-regulated
NFATC4	4776	-2.06773	0.564353	7.09e-09	4.98e-07	Down-regulated
MATN3	4148	-1.96453	-2.35533	7.16e-09	5.01e-07	Down-regulated
SEC14L4	284904	-2.05118	0.94217	8.25e-09	5.71e-07	Down-regulated
MGP	4256	-1.95765	0.319544	8.87e-09	6.12e-07	Down-regulated
MEIS3	56917	-2.57479	-1.42821	9.01e-09	6.17e-07	Down-regulated
DGKI	9162	-3.09371	-2.4834	9.15e-09	6.25e-07	Down-regulated
POU3F3	5455	-5.06299	-1.84768	9.21e-09	6.27e-07	Down-regulated
DPT	1805	-2.34557	-3.06081	1.09e-08	7.34e-07	Down-regulated
FLJ42709	441094	-1.72833	-2.50915	1.24e-08	8.34e-07	Down-regulated
APLNR	187	-2.07435	0.570345	1.33e-08	8.88e-07	Down-regulated
KCNA7	3743	-3.03476	-2.47295	1.43e-08	9.45e-07	Down-regulated
PKDCC	91461	-2.16667	-0.651501	1.43e-08	9.45e-07	Down-regulated
JSRP1	126306	-1.61364	-0.831328	1.47e-08	9.73e-07	Down-regulated
PKLR	5313	-2.02717	2.84004	1.57e-08	1.03e-06	Down-regulated
CDH10	1008	-2.39007	-1.73297	1.6e-08	1.05e-06	Down-regulated
EMCN	51705	-2.22469	-0.393856	1.77e-08	1.15e-06	Down-regulated
SERPINA5	5104	-2.63969	-2.82081	1.94e-08	1.25e-06	Down-regulated
TUSC5	286753	-1.95476	-2.3655	1.96e-08	1.26e-06	Down-regulated
FJX1	24147	-1.79524	-1.91732	2.18e-08	1.39e-06	Down-regulated
FOXC2	2303	-3.87745	-1.69873	2.65e-08	1.67e-06	Down-regulated
CPEB1	64506	-2.41113	-1.42614	2.89e-08	1.81e-06	Down-regulated
PARVA	55742	-1.91949	-0.427692	3.05e-08	1.89e-06	Down-regulated
SOD3	6649	-1.54222	-2.67728	3.07e-08	1.9e-06	Down-regulated
EBF1	1879	-1.51428	2.31848	3.1e-08	1.91e-06	Down-regulated
CNTFR	1271	-2.67588	-2.70569	3.25e-08	2e-06	Down-regulated
CR1L	1379	-1.99965	0.473383	3.43e-08	2.08e-06	Down-regulated
AFF2	2334	-1.59992	6.41953	3.58e-08	2.17e-06	Down-regulated
FBXO17	115290	-1.85263	-2.37049	3.78e-08	2.28e-06	Down-regulated
CCDC110	256309	-1.59076	-2.28569	3.93e-08	2.37e-06	Down-regulated
FRAS1	80144	-2.12227	-1.53465	4.33e-08	2.6e-06	Down-regulated
RSPO1	284654	-1.87529	-0.967798	4.75e-08	2.83e-06	Down-regulated
FNDC1	84624	-2.07316	-1.27874	5.06e-08	3e-06	Down-regulated
PCSK2	5126	-2.97574	-2.62491	5.19e-08	3.06e-06	Down-regulated
NALCN	259232	-1.85346	-3.09513	5.29e-08	3.11e-06	Down-regulated
CSRNP3	80034	-2.01171	-2.97152	5.76e-08	3.34e-06	Down-regulated
LOC100192378	100192378	-2.26945	-3.21804	5.98e-08	3.46e-06	Down-regulated
NFIB	4781	-2.16204	1.33797	6.01e-08	3.46e-06	Down-regulated
OLFM4	10562	-2.54478	1.66547	6.34e-08	3.63e-06	Down-regulated
SLC19A3	80704	-2.34569	-2.76291	6.37e-08	3.64e-06	Down-regulated
GYPE	2996	-1.5781	2.30407	6.42e-08	3.66e-06	Down-regulated
EFNA5	1946	-1.68999	-1.73118	6.61e-08	3.74e-06	Down-regulated
PRDM14	63978	-3.65487	-2.8145	6.64e-08	3.74e-06	Down-regulated
RBMY1A1	5940	-4.42388	-2.35025	6.88e-08	3.87e-06	Down-regulated
FOXD1	2297	-1.53968	-2.48064	7.1e-08	3.98e-06	Down-regulated
LRRC15	131578	-2.8984	-2.71954	7.14e-08	3.99e-06	Down-regulated
SYT7	9066	-1.73019	-2.53631	7.25e-08	4.04e-06	Down-regulated
TDO2	6999	-2.17946	-1.92374	7.69e-08	4.26e-06	Down-regulated
HBA1	3039	-2.11509	10.1426	7.84e-08	4.33e-06	Down-regulated
PDE1A	5136	-2.5116	-0.560125	8.23e-08	4.53e-06	Down-regulated
PDLIM3	27295	-2.06582	-3.00875	8.29e-08	4.55e-06	Down-regulated
FCGBP	8857	-1.71306	3.75864	8.44e-08	4.62e-06	Down-regulated
BARX2	8538	-3.75376	-2.72414	8.54e-08	4.67e-06	Down-regulated
ITGA8	8516	-1.96311	-1.10283	8.59e-08	4.68e-06	Down-regulated
TMEM35	59353	-2.00166	-2.9618	8.9e-08	4.84e-06	Down-regulated
CCL2	6347	-2.04195	-0.84262	9.33e-08	5.06e-06	Down-regulated
PRSS3	5646	-3.41976	0.977666	9.56e-08	5.17e-06	Down-regulated
TNFAIP6	7130	-1.5146	1.18114	1.17e-07	6.26e-06	Down-regulated
ALPL	249	-1.68401	1.96867	1.17e-07	6.28e-06	Down-regulated
PRKG1	5592	-3.21192	-0.765597	1.29e-07	6.84e-06	Down-regulated
MEOX2	4223	-2.03799	-2.98346	1.36e-07	7.16e-06	Down-regulated
GAD1	2571	-1.90195	1.07317	1.36e-07	7.16e-06	Down-regulated
OSMR	9180	-1.5427	1.27305	1.43e-07	7.5e-06	Down-regulated
C6	729	-2.41608	-3.04824	1.48e-07	7.73e-06	Down-regulated
ACHE	43	-1.72287	1.83336	1.51e-07	7.86e-06	Down-regulated
FOXF1	2294	-4.57684	-0.871168	1.52e-07	7.87e-06	Down-regulated
AHSP	51327	-1.77769	4.8469	1.54e-07	7.94e-06	Down-regulated
KRT13	3860	-2.3791	-0.896215	1.68e-07	8.64e-06	Down-regulated
ZIC1	7545	-2.05007	-3.14089	1.71e-07	8.74e-06	Down-regulated
SLC30A10	55532	-2.20457	-2.09907	1.71e-07	8.74e-06	Down-regulated
HMGCLL1	54511	-1.98149	-2.84616	1.72e-07	8.78e-06	Down-regulated
EBF3	253738	-1.70829	1.91451	1.77e-07	9.01e-06	Down-regulated
ADAM33	80332	-1.52118	-1.6196	1.79e-07	9.06e-06	Down-regulated
APOD	347	-2.20446	0.488468	1.85e-07	9.33e-06	Down-regulated
MC4R	4160	-2.21498	-2.59438	2.08e-07	1.04e-05	Down-regulated
PLOD2	5352	-2.21685	0.744959	2.15e-07	1.07e-05	Down-regulated
CYP4X1	260293	-1.68497	-2.69143	2.19e-07	1.08e-05	Down-regulated
C21orf130	284835	-2.98197	-2.60801	2.23e-07	1.1e-05	Down-regulated
APOB	338	-2.23655	-0.465445	2.23e-07	1.1e-05	Down-regulated
CYP26B1	56603	-2.13204	-1.69789	2.36e-07	1.16e-05	Down-regulated
RAI14	26064	-1.57998	1.43734	2.5e-07	1.22e-05	Down-regulated
NMU	10874	-3.29016	0.366161	2.82e-07	1.36e-05	Down-regulated
IGSF21	84966	-2.32651	-2.75335	3.03e-07	1.45e-05	Down-regulated
GNG4	2786	-2.01627	0.0229145	3.06e-07	1.46e-05	Down-regulated
THEM5	284486	-2.14223	-1.85998	3.17e-07	1.51e-05	Down-regulated
SHROOM3	57619	-1.53896	-2.34419	3.27e-07	1.55e-05	Down-regulated
DPEP3	64180	-2.21582	1.9616	3.31e-07	1.57e-05	Down-regulated
HOXD4	3233	-1.89505	-3.13906	3.42e-07	1.61e-05	Down-regulated
SGCZ	137868	-2.9335	-3.11984	3.49e-07	1.64e-05	Down-regulated
TMEM132C	92293	-1.85973	-0.789687	3.53e-07	1.65e-05	Down-regulated
FAM176A	84141	-2.5755	-2.8553	3.72e-07	1.73e-05	Down-regulated
BEST3	144453	-1.54071	0.495708	3.81e-07	1.77e-05	Down-regulated
CAMP	820	-2.03305	1.09815	4.17e-07	1.93e-05	Down-regulated
S100P	6286	-1.63151	3.1213	4.27e-07	1.97e-05	Down-regulated
PODN	127435	-1.51633	-0.187356	4.48e-07	2.05e-05	Down-regulated
SH2D4B	387694	-1.53412	-1.40541	4.67e-07	2.12e-05	Down-regulated
TACSTD2	4070	-2.72417	2.5688	4.86e-07	2.2e-05	Down-regulated
RERG	85004	-2.14205	-2.92174	4.95e-07	2.23e-05	Down-regulated
PTPRZ1	5803	-3.5202	-2.77138	4.96e-07	2.23e-05	Down-regulated
TMEM108	66000	-1.57385	-0.272459	5.06e-07	2.27e-05	Down-regulated
HS3ST2	9956	-1.93509	-2.3285	5.13e-07	2.3e-05	Down-regulated
RHCE	6006	-1.55659	2.29	5.69e-07	2.53e-05	Down-regulated
TKTL1	8277	-2.62024	4.44795	6.71e-07	2.96e-05	Down-regulated
PCK1	5105	-2.49298	-2.69186	6.73e-07	2.96e-05	Down-regulated
FCN3	8547	-1.7153	-2.74729	7.3e-07	3.18e-05	Down-regulated
GPRC5A	9052	-1.65222	-2.62466	7.56e-07	3.28e-05	Down-regulated
MRO	83876	-1.58528	-1.87957	7.69e-07	3.31e-05	Down-regulated
HSPB8	26353	-1.89166	-3.10319	7.83e-07	3.36e-05	Down-regulated
CLIC6	54102	-1.75437	-1.03412	8.66e-07	3.67e-05	Down-regulated
LRRC4C	57689	-1.81267	-2.39866	8.93e-07	3.78e-05	Down-regulated
EYA1	2138	-1.87913	-0.154377	9.55e-07	4.02e-05	Down-regulated
RNF133	168433	-2.08336	-3.22268	1.05e-06	4.4e-05	Down-regulated
VWA2	340706	-2.58257	0.107042	1.06e-06	4.4e-05	Down-regulated
PAQR9	344838	-1.90089	0.408998	1.11e-06	4.63e-05	Down-regulated
PDZRN4	29951	-2.07791	0.415816	1.13e-06	4.68e-05	Down-regulated
CLSTN2	64084	-2.2719	2.31891	1.14e-06	4.72e-05	Down-regulated
HAS1	3036	-1.55751	-1.82213	1.18e-06	4.86e-05	Down-regulated
GLRB	2743	-2.39746	0.370196	1.21e-06	4.94e-05	Down-regulated
TMEM233	387890	-2.09107	-2.06339	1.23e-06	5.02e-05	Down-regulated
OTX1	5013	-1.79448	-1.8381	1.26e-06	5.12e-05	Down-regulated
DLX6	1750	-1.79141	-3.21474	1.31e-06	5.28e-05	Down-regulated
GRHL3	57822	-1.87039	-2.10945	1.32e-06	5.31e-05	Down-regulated
HOXC5	3222	-2.38588	-2.80679	1.36e-06	5.48e-05	Down-regulated
RNF148	378925	-1.94406	-3.03619	1.59e-06	6.31e-05	Down-regulated
EN1	2019	-1.82683	-3.22396	1.68e-06	6.59e-05	Down-regulated
FAM26E	254228	-1.61905	-1.46728	1.87e-06	7.29e-05	Down-regulated
OVCH2	341277	-4.09845	-2.45049	1.98e-06	7.69e-05	Down-regulated
MMP8	4317	-2.03691	4.79409	2.02e-06	7.81e-05	Down-regulated
LRFN5	145581	-1.98152	-3.21961	2.15e-06	8.26e-05	Down-regulated
ONECUT1	3175	-3.31755	-2.63053	2.36e-06	8.94e-05	Down-regulated
HOTAIR	100124700	-1.93898	-3.2073	2.42e-06	9.14e-05	Down-regulated
TWIST1	7291	-2.3447	0.0261851	2.45e-06	9.21e-05	Down-regulated
SHOX2	6474	-2.2763	-0.00294564	2.53e-06	9.43e-05	Down-regulated
CCL8	6355	-2.34105	-2.27664	2.58e-06	9.59e-05	Down-regulated
CRH	1392	-2.34139	-2.86261	2.61e-06	9.71e-05	Down-regulated
NAV3	89795	-2.03382	3.61339	2.67e-06	9.88e-05	Down-regulated
CCL15	6359	-1.73248	-3.11645	2.76e-06	0.000101753	Down-regulated
UGT1A10	54575	-2.47969	-3.2142	2.85e-06	0.000104811	Down-regulated
CPZ	8532	-1.78965	-1.03441	2.89e-06	0.000105759	Down-regulated
HBB	3043	-1.5529	11.0514	2.91e-06	0.00010633	Down-regulated
LOC145820	145820	-1.73145	-3.07933	2.98e-06	0.00010874	Down-regulated
HTR1D	3352	-2.0041	-3.01516	3.01e-06	0.000109856	Down-regulated
PRRX2	51450	-1.73596	-2.98114	3.05e-06	0.000110887	Down-regulated
IQCA1	79781	-2.26751	-2.23827	3.07e-06	0.000111395	Down-regulated
GJB2	2706	-2.24067	-1.1887	3.22e-06	0.000116351	Down-regulated
CLEC4M	10332	-1.64741	-1.60687	3.49e-06	0.000124904	Down-regulated
CA12	771	-1.53539	-2.117	3.68e-06	0.000130646	Down-regulated
RGS4	5999	-1.74579	-3.23079	3.73e-06	0.000132046	Down-regulated
KRT4	3851	-2.64206	-3.14222	3.74e-06	0.000132171	Down-regulated
LTF	4057	-2.20747	5.54592	3.82e-06	0.000134493	Down-regulated
ST6GAL2	84620	-2.09458	1.44352	3.9e-06	0.000136555	Down-regulated
FAM198A	729085	-1.54877	0.645849	3.94e-06	0.000137379	Down-regulated
FCN2	2220	-1.57639	-2.52074	4.25e-06	0.000147485	Down-regulated
NPAS3	64067	-2.24052	-2.15837	4.55e-06	0.000155903	Down-regulated
CRTAC1	55118	-1.77085	-2.99911	4.64e-06	0.000158321	Down-regulated
NDST4	64579	-3.81947	-2.59019	4.66e-06	0.000158547	Down-regulated
CCL19	6363	-2.29787	-3.01399	5.02e-06	0.000169494	Down-regulated
HPSE2	60495	-3.39414	-1.19686	5.07e-06	0.000171202	Down-regulated
NRG3	10718	-2.18611	-2.92763	5.22e-06	0.000175423	Down-regulated
SLC34A1	6569	-1.97887	-2.5823	5.29e-06	0.000177136	Down-regulated
TBXT	6862	-3.38175	-2.81375	5.32e-06	0.000177774	Down-regulated
OR2W5	441932	-2.43806	-3.08346	5.76e-06	0.000190061	Down-regulated
FAM133A	286499	-3.07742	-2.41534	5.78e-06	0.00019066	Down-regulated
CEACAM8	1088	-1.84246	3.31045	6.04e-06	0.000198291	Down-regulated
GJB6	10804	-1.92968	-0.868935	6.12e-06	0.000200521	Down-regulated
MEG3	55384	-2.68064	5.08242	6.38e-06	0.00020714	Down-regulated
PRG3	10394	-2.59076	-1.02376	6.38e-06	0.00020714	Down-regulated
FAM92B	339145	-1.52596	-2.48234	6.42e-06	0.000207844	Down-regulated
SMOC1	64093	-1.76482	-0.803394	6.42e-06	0.000207844	Down-regulated
TAC3	6866	-2.23105	-1.80137	6.76e-06	0.000217884	Down-regulated
NRXN1	9378	-1.6077	-2.24692	7.79e-06	0.000245369	Down-regulated
PCSK1N	27344	-1.77272	-1.45003	8.25e-06	0.000257459	Down-regulated
NPY1R	4886	-2.16656	-2.39868	8.32e-06	0.000259369	Down-regulated
EPX	8288	-1.67393	3.62255	8.69e-06	0.000269333	Down-regulated
SIM1	6492	-2.18648	-3.05979	9.03e-06	0.000277799	Down-regulated
DEFA1B	728358	-2.14637	5.36254	9.19e-06	0.000281791	Down-regulated
GRM4	2914	-2.05813	-1.40343	9.25e-06	0.000283408	Down-regulated
RTL1	388015	-2.64651	-0.272031	9.81e-06	0.000299691	Down-regulated
SHANK2	22941	-1.78868	-0.455463	9.99e-06	0.000304589	Down-regulated
DLX1	1745	-1.52216	-1.02317	1.02e-05	0.000310886	Down-regulated
SPON1	10418	-1.76851	4.53884	1.1e-05	0.000334161	Down-regulated
ARGFX	503582	-1.90709	-2.88493	1.12e-05	0.000338444	Down-regulated
RPL3L	6123	-2.16036	-2.917	1.12e-05	0.000338444	Down-regulated
FAM71A	149647	-2.21368	-1.10684	1.37e-05	0.000403789	Down-regulated
IFI27	3429	-1.69416	1.34551	1.4e-05	0.00041127	Down-regulated
CCDC60	160777	-2.37134	-2.84945	1.54e-05	0.000448291	Down-regulated
PCDHB6	56130	-1.92238	-2.51075	1.59e-05	0.000461351	Down-regulated
ENPEP	2028	-1.74154	1.27469	1.65e-05	0.000473786	Down-regulated
GRK1	6011	-1.87754	-2.98808	1.73e-05	0.000494911	Down-regulated
CD177	57126	-2.12289	0.973537	1.77e-05	0.000503688	Down-regulated
GYPB	2994	-1.53009	2.38894	1.81e-05	0.000513062	Down-regulated
EPHA7	2045	-2.23399	-2.85788	1.95e-05	0.000548009	Down-regulated
SPIC	121599	-1.77937	-1.77462	2.05e-05	0.000571574	Down-regulated
OR51E1	143503	-1.9274	-3.19272	2.05e-05	0.000572896	Down-regulated
MYT1L	23040	-3.11175	0.214769	2.21e-05	0.000612324	Down-regulated
CYP2C19	1557	-2.76959	-1.83092	2.3e-05	0.000635096	Down-regulated
OR5P3	120066	-2.75049	-3.13949	2.37e-05	0.00064993	Down-regulated
MYO16	23026	-1.93658	0.752085	2.41e-05	0.000657609	Down-regulated
PRKAA2	5563	-2.26083	-2.02692	2.48e-05	0.000672048	Down-regulated
GFRA1	2674	-1.62208	0.353829	2.5e-05	0.000675496	Down-regulated
CFTR	1080	-3.04449	-2.94162	2.52e-05	0.000678691	Down-regulated
WBSCR17	64409	-1.60726	-2.85025	2.59e-05	0.00069595	Down-regulated
SLC7A3	84889	-2.85772	-1.73361	2.61e-05	0.000699647	Down-regulated
C15orf54	400360	-1.99355	-2.11361	2.71e-05	0.000723347	Down-regulated
OR5AU1	390445	-2.3298	-2.95519	3.02e-05	0.000797125	Down-regulated
CSMD2	114784	-1.57266	-2.48984	3.04e-05	0.000800781	Down-regulated
ZNF560	147741	-2.65625	-0.420068	3.18e-05	0.000832778	Down-regulated
TRDN	10345	-3.03544	-0.869685	3.21e-05	0.000838993	Down-regulated
PSG1	5669	-1.88249	-3.26358	3.24e-05	0.000844565	Down-regulated
LYPD1	116372	-1.87762	-1.79971	3.25e-05	0.000844565	Down-regulated
EDN3	1908	-2.76436	-1.09769	3.33e-05	0.000862892	Down-regulated
C21orf29	54084	-2.34482	-1.61482	3.46e-05	0.000891318	Down-regulated
HESRG	790952	-1.50961	-2.56218	3.47e-05	0.000891318	Down-regulated
FOXI2	399823	-2.6424	-2.59395	3.47e-05	0.000891318	Down-regulated
NR0B1	190	-3.30754	-1.58071	3.73e-05	0.000944089	Down-regulated
CYP2C9	1559	-2.40809	-1.74514	3.85e-05	0.000971254	Down-regulated
PPAP2C	8612	-1.63869	-2.42863	3.89e-05	0.000979741	Down-regulated
HYAL4	23553	-2.83592	-2.82776	4.02e-05	0.00100846	Down-regulated
HOXD9	3235	-1.81402	-3.18756	4.14e-05	0.00103552	Down-regulated
C20orf114	92747	-2.6721	-2.71841	4.16e-05	0.00103715	Down-regulated
RBMY1J	378951	-2.58013	-3.16251	4.27e-05	0.00105925	Down-regulated
PDCL2	132954	-2.13972	-3.16845	4.28e-05	0.00105947	Down-regulated
UBD	10537	-1.8142	-2.44771	4.31e-05	0.00106382	Down-regulated
PKP1	5317	-2.11121	-2.96566	4.32e-05	0.00106382	Down-regulated
OPCML	4978	-2.64855	-2.60876	4.46e-05	0.00109729	Down-regulated
ABCC13	150000	-1.54541	0.0132702	5.03e-05	0.00121833	Down-regulated
SP9	100131390	-2.93103	-2.95805	5.06e-05	0.00122257	Down-regulated
ANO2	57101	-1.75485	-1.82313	5.15e-05	0.00124033	Down-regulated
CYP2C18	1562	-2.41475	-1.62119	5.25e-05	0.00126073	Down-regulated
ACTG2	72	-2.71759	-2.5321	5.52e-05	0.00131284	Down-regulated
DMBX1	127343	-1.50215	-3.16718	5.68e-05	0.0013364	Down-regulated
MAGEC1	9947	-3.03278	-2.935	5.68e-05	0.0013364	Down-regulated
KLHL1	57626	-2.18264	-3.23162	5.71e-05	0.00134114	Down-regulated
PGA4	643847	-2.847	-2.18168	5.73e-05	0.00134349	Down-regulated
HBZ	3050	-2.03067	-1.45189	5.82e-05	0.00135787	Down-regulated
STMN2	11075	-2.11427	-3.13361	5.93e-05	0.00138033	Down-regulated
ZFPM2	23414	-1.85498	0.6507	5.95e-05	0.00138337	Down-regulated
LOC399959	399959	-2.23189	3.35294	6.15e-05	0.00141724	Down-regulated
CNN1	1264	-1.73356	-2.70975	6.73e-05	0.00153685	Down-regulated
TRAM1L1	133022	-1.66416	-2.81726	7.3e-05	0.00165539	Down-regulated
CIDEA	1149	-1.623	-3.25888	7.84e-05	0.00175953	Down-regulated
ACSS3	79611	-1.6214	-2.067	7.92e-05	0.00177537	Down-regulated
PAGE5	90737	-2.61106	-2.69284	8.24e-05	0.00184388	Down-regulated
TBL1Y	90665	-3.35558	-0.183679	8.52e-05	0.00188522	Down-regulated
GABRB3	2562	-2.40758	-1.57895	8.91e-05	0.00195915	Down-regulated
IL13RA2	3598	-2.2231	-2.95647	9.47e-05	0.00205664	Down-regulated
C1orf129	80133	-1.57072	-2.98094	9.87e-05	0.00213541	Down-regulated
SLC30A8	169026	-2.85345	-1.86956	0.000100942	0.00217833	Down-regulated
EN2	2020	-2.39254	-2.89643	0.000104055	0.00222863	Down-regulated
MEG8	79104	-2.61474	-2.66037	0.00010644	0.00226753	Down-regulated
C7orf52	375607	-2.04642	-3.01211	0.000109206	0.00231656	Down-regulated
PPAPDC1A	196051	-1.72443	-1.31062	0.000113383	0.00239497	Down-regulated
HBBP1	3044	-1.90919	-0.380825	0.000114239	0.0024105	Down-regulated
ITGBL1	9358	-1.64203	-1.26648	0.000118658	0.00248533	Down-regulated
ABCC8	6833	-2.27231	-1.53939	0.000119733	0.00250014	Down-regulated
BCHE	590	-2.52573	-1.69368	0.000122589	0.00255117	Down-regulated
C3orf72	401089	-2.44676	-2.14957	0.000134625	0.00274762	Down-regulated
PCDHA13	56136	-1.76195	-3.1864	0.00013728	0.00279607	Down-regulated
MMP27	64066	-2.09638	-3.05089	0.000142241	0.00287655	Down-regulated
BCL2L10	10017	-1.56688	0.174739	0.000143411	0.00289729	Down-regulated
PHF21B	112885	-2.22826	-2.73579	0.000152991	0.00306598	Down-regulated
LOC339535	339535	-2.35896	-2.16378	0.00015838	0.00314865	Down-regulated
IGF2AS	51214	-1.58541	-3.10918	0.000164399	0.00325209	Down-regulated
HOXC11	3227	-2.27036	-3.13246	0.00016724	0.00329605	Down-regulated
CLCA2	9635	-1.51929	-2.52394	0.00017285	0.00339569	Down-regulated
B3GALT5	10317	-2.94373	-2.08825	0.000183468	0.00358662	Down-regulated
PGA3	643834	-1.90733	-1.11851	0.000198915	0.00382117	Down-regulated
C14orf39	317761	-1.57148	-3.14386	0.000204071	0.00388279	Down-regulated
SPOCK3	50859	-2.15922	1.11176	0.000206188	0.00391027	Down-regulated
EFEMP1	2202	-1.68279	-0.0656575	0.000218928	0.00408747	Down-regulated
C20orf186	149954	-1.98738	-3.12497	0.000219441	0.00409322	Down-regulated
ZIC2	7546	-2.11463	-3.14562	0.000231462	0.00428935	Down-regulated
PDX1	3651	-2.39734	-3.1041	0.000249086	0.00454416	Down-regulated
SLC6A19	340024	-1.61848	1.08949	0.000254134	0.0046278	Down-regulated
PVALB	5816	-1.94558	-2.96606	0.000336853	0.00584646	Down-regulated
CASQ2	845	-1.50118	-3.20363	0.000344277	0.00594294	Down-regulated
MFAP5	8076	-1.52835	-2.43668	0.000345525	0.00595485	Down-regulated
KC6	641516	-3.27865	-2.29847	0.000347165	0.00597795	Down-regulated
SOX11	6664	-2.97053	-2.1744	0.000357755	0.00610235	Down-regulated
MT1H	4496	-2.71378	-2.24399	0.000359747	0.00612061	Down-regulated
TNR	7143	-1.54485	-0.970887	0.000385886	0.00648236	Down-regulated
ZNF676	163223	-2.07823	-0.862425	0.000421791	0.00698547	Down-regulated
MUM1L1	139221	-2.19459	-3.17626	0.000459271	0.00749911	Down-regulated
UCHL1	7345	-1.61738	0.723068	0.000459574	0.00749911	Down-regulated
RIMBP2	23504	-2.20173	-0.0964919	0.000463396	0.00755529	Down-regulated
TBX4	9496	-2.2779	-1.41039	0.000469739	0.00763374	Down-regulated
ALPPL2	251	-1.91828	-3.19635	0.00047529	0.00770049	Down-regulated
GAB4	128954	-2.41149	-0.390618	0.000487068	0.00781976	Down-regulated
BHLHE22	27319	-1.84484	-1.46314	0.000497287	0.00795819	Down-regulated
TUSC3	7991	-1.63122	-1.79478	0.000586022	0.00917932	Down-regulated
KIAA1486	57624	-2.21586	-1.42207	0.000588344	0.00920846	Down-regulated
GIPC2	54810	-1.5885	-0.575323	0.000609356	0.00947781	Down-regulated
TFF2	7032	-1.80967	-3.22984	0.000633546	0.00978536	Down-regulated
C9orf125	84302	-1.57594	0.408805	0.000648992	0.00999297	Down-regulated
CAPN13	92291	-1.5733	-2.16884	0.000655881	0.0100598	Down-regulated
NXF4	55999	-1.55814	-3.28091	0.000659595	0.0100861	Down-regulated
EMX2	2018	-2.46091	0.474238	0.00070343	0.0106746	Down-regulated
CTAG1B	1485	-2.06691	-2.96775	0.000741961	0.011149	Down-regulated
FGF13	2258	-1.89949	1.60658	0.000742792	0.0111531	Down-regulated
EMILIN3	90187	-1.80533	-2.5516	0.000760069	0.0113782	Down-regulated
FREM1	158326	-1.82421	2.40615	0.000789405	0.0117468	Down-regulated
C6orf176	90632	-1.78366	-3.28038	0.00082395	0.0121791	Down-regulated
DNAJC5G	285126	-2.2051	-3.03659	0.000828269	0.0122185	Down-regulated
CDK5R2	8941	-1.79344	-3.03255	0.000857335	0.0125516	Down-regulated
PIWIL1	9271	-2.46166	-3.03844	0.00092067	0.013303	Down-regulated
OR5P2	120065	-2.44815	-3.05352	0.000958954	0.0137072	Down-regulated
OR5E1P	26343	-1.81413	-3.25706	0.00113124	0.0156319	Down-regulated
HMSD	284293	-2.32239	-2.6923	0.00115467	0.0158675	Down-regulated
TTLL8	164714	-1.65188	-2.45597	0.00117377	0.0160639	Down-regulated
C21orf88	114041	-2.03048	-3.14077	0.00123643	0.0167831	Down-regulated
SEL1L2	80343	-1.91434	-2.30385	0.00127157	0.0171434	Down-regulated
PCGF2	7703	-1.6631	-0.662922	0.00128415	0.017278	Down-regulated
HOXC12	3228	-1.55158	-3.31581	0.00131226	0.0175378	Down-regulated
ELAVL4	1996	-1.64917	-1.80004	0.0014186	0.0186466	Down-regulated
SCGB3A2	117156	-1.93346	-2.93468	0.00146289	0.0190904	Down-regulated
RAG2	5897	-1.99218	0.346355	0.00151621	0.0195684	Down-regulated
ITGB6	3694	-1.59305	-1.15504	0.0016245	0.0207113	Down-regulated
ASXL3	80816	-1.75859	-2.49633	0.00163558	0.0208393	Down-regulated
RHBG	57127	-1.65911	-3.06325	0.00165601	0.0210726	Down-regulated
PCDHA11	56138	-1.55112	-3.05635	0.00166364	0.0211303	Down-regulated
ADAMTS12	81792	-1.65694	-2.98169	0.00173073	0.0217596	Down-regulated
NOL4	8715	-1.65648	-3.27275	0.00175783	0.0219894	Down-regulated
PCDH20	64881	-2.12238	-1.46385	0.00182251	0.0226282	Down-regulated
OR52E8	390079	-1.74077	-3.27409	0.00182937	0.0226569	Down-regulated
APOA4	337	-1.72846	-3.17716	0.00197005	0.0239675	Down-regulated
MAS1L	116511	-1.72095	-3.09125	0.00203537	0.0245674	Down-regulated
C3orf55	152078	-1.58169	-2.71917	0.00214711	0.0256828	Down-regulated
PLD5	200150	-1.51523	-3.25429	0.00217306	0.0259155	Down-regulated
CYYR1	116159	-1.54088	2.90033	0.00232414	0.0273574	Down-regulated
OR4F5	79501	-1.89693	-3.07646	0.00245221	0.0284451	Down-regulated
LCE5A	254910	-1.88057	-2.93858	0.00252268	0.0291607	Down-regulated
GABRE	2564	-1.69553	4.90639	0.00261453	0.0299275	Down-regulated
SPERT	220082	-1.58958	-3.23028	0.00268323	0.0305561	Down-regulated
UGT1A8	54576	-1.68698	-3.20996	0.00271991	0.0308504	Down-regulated
UGT1A9	54600	-1.79164	-3.22707	0.00287031	0.0320998	Down-regulated
MGC26647	219557	-2.10699	-3.08255	0.00288296	0.0321872	Down-regulated
PTH2	113091	-1.83005	-3.21817	0.00311461	0.0342178	Down-regulated
ASTN1	460	-2.05195	-1.15398	0.00328349	0.0356024	Down-regulated
ZNF385D	79750	-1.50575	-0.00562766	0.0033537	0.0361084	Down-regulated
IGSF5	150084	-1.75301	-3.23042	0.00338388	0.0363352	Down-regulated
DDX25	29118	-1.539	-2.75565	0.00407933	0.0421242	Down-regulated
CREG2	200407	-1.56592	-1.03458	0.00442602	0.0447086	Down-regulated
GPR111	222611	-1.67153	-3.20027	0.00459116	0.0459808	Down-regulated
RXFP3	51289	-1.62634	-3.09054	0.0049872	0.049165	Down-regulated
WNK3	65267	4.25176	1.95817	1.51e-17	4.62e-15	Up-regulated
C10orf72	196740	2.7384	2.04795	1.06e-13	1.7e-11	Up-regulated
TDRD12	91646	4.31766	-0.76669	2.26e-13	3.52e-11	Up-regulated
KCNH6	81033	7.57271	1.06328	2.31e-13	3.54e-11	Up-regulated
C4orf49	84709	2.70768	-0.463193	5.69e-13	8.16e-11	Up-regulated
PNMA5	114824	2.52138	2.28807	1.93e-12	2.47e-10	Up-regulated
CYSLTR2	57105	1.57785	3.85083	2.36e-11	2.57e-09	Up-regulated
MMP7	4316	3.17607	2.55281	9.1e-11	8.93e-09	Up-regulated
BIRC7	79444	4.68769	-0.817811	1.09e-10	1.05e-08	Up-regulated
EPYC	1833	6.88792	-0.678009	1.4e-10	1.31e-08	Up-regulated
NPY2R	4887	7.50257	-0.452429	5.15e-10	4.47e-08	Up-regulated
ADRA1D	146	2.1654	-0.327411	8.43e-10	7.04e-08	Up-regulated
PAX2	5076	5.44858	-0.703798	1.21e-09	9.85e-08	Up-regulated
RHOXF2B	727940	1.68129	0.118822	1.43e-09	1.16e-07	Up-regulated
CACNA1H	8912	2.24936	2.94104	3.94e-09	2.95e-07	Up-regulated
ATP1B4	23439	6.32401	-0.47376	4.78e-09	3.49e-07	Up-regulated
CRIP2	1397	1.63113	2.92815	4.9e-09	3.55e-07	Up-regulated
FAM163A	148753	6.01787	0.483143	6.19e-09	4.4e-07	Up-regulated
SYT4	6860	4.68308	-1.86097	8.99e-09	6.17e-07	Up-regulated
C10orf82	143379	4.79297	-1.83108	1.73e-08	1.12e-06	Up-regulated
FAM84A	151354	3.32801	0.43542	2.11e-08	1.35e-06	Up-regulated
CRHR2	1395	3.09566	-1.83117	2.2e-08	1.4e-06	Up-regulated
CDO1	1036	2.78157	-0.158982	2.46e-08	1.55e-06	Up-regulated
CARD17	440068	2.69842	-2.18087	2.97e-08	1.86e-06	Up-regulated
TPPP3	51673	1.72954	3.17727	4.49e-08	2.69e-06	Up-regulated
ATRNL1	26033	3.72892	-0.194461	5.12e-08	3.03e-06	Up-regulated
ODF3L1	161753	1.56404	-1.55069	5.37e-08	3.15e-06	Up-regulated
CDH6	1004	3.42625	1.82079	5.42e-08	3.17e-06	Up-regulated
GSTM3	2947	1.80294	3.45882	6.34e-08	3.63e-06	Up-regulated
FAM47E	100129583	1.82284	1.98861	6.61e-08	3.74e-06	Up-regulated
CDRT1	374286	2.003	-1.2142	6.64e-08	3.74e-06	Up-regulated
IRX6	79190	4.40025	-0.920971	1.06e-07	5.71e-06	Up-regulated
LAMA2	3908	1.82923	-0.91036	1.95e-07	9.76e-06	Up-regulated
SEMA3D	223117	2.10893	-0.505123	2.71e-07	1.32e-05	Up-regulated
LHCGR	3973	2.97466	-2.7377	2.96e-07	1.42e-05	Up-regulated
PADI3	51702	3.12851	1.48258	3.5e-07	1.64e-05	Up-regulated
MNX1	3110	4.65331	-0.525174	4.26e-07	1.97e-05	Up-regulated
MLXIPL	51085	2.0364	-0.386185	6.15e-07	2.72e-05	Up-regulated
CELA2B	51032	3.31056	-2.88378	7.23e-07	3.15e-05	Up-regulated
STOML3	161003	2.64917	-1.8781	7.32e-07	3.18e-05	Up-regulated
HIF3A	64344	2.26021	0.778908	8.06e-07	3.44e-05	Up-regulated
HSPA7	3311	1.59253	3.93031	8.24e-07	3.51e-05	Up-regulated
DNAH8	1769	2.14652	0.068729	1.3e-06	5.26e-05	Up-regulated
NKAIN4	128414	3.83497	-2.0736	1.41e-06	5.63e-05	Up-regulated
GSX1	219409	4.77679	-2.4257	1.49e-06	5.94e-05	Up-regulated
HES4	57801	1.90544	-0.210786	1.94e-06	7.54e-05	Up-regulated
BCAN	63827	1.81493	-0.932528	2.3e-06	8.79e-05	Up-regulated
WDR86	349136	1.71754	1.73426	2.32e-06	8.81e-05	Up-regulated
RASAL1	8437	2.90658	0.277896	2.43e-06	9.14e-05	Up-regulated
CCL1	6346	2.58267	0.578511	2.55e-06	9.51e-05	Up-regulated
DNAJC5B	85479	1.98103	0.143332	3.28e-06	0.000118123	Up-regulated
SCG2	7857	1.51493	-0.545794	3.56e-06	0.000127288	Up-regulated
RNASE12	493901	3.21518	-2.87524	3.86e-06	0.000135581	Up-regulated
GLI2	2736	2.53165	2.09735	3.92e-06	0.000136991	Up-regulated
PEG10	23089	1.73977	1.93395	4.39e-06	0.000151615	Up-regulated
SHISA9	729993	2.32775	0.49979	4.48e-06	0.000154181	Up-regulated
IGFL2	147920	3.44774	-2.72202	4.56e-06	0.000155961	Up-regulated
NKAIN1	79570	2.49905	-0.268558	5.34e-06	0.000178201	Up-regulated
CASR	846	2.26086	-1.96804	6.11e-06	0.000200235	Up-regulated
PNLDC1	154197	1.89923	-1.0254	6.89e-06	0.000221541	Up-regulated
DCAF4L2	138009	3.44643	-2.85484	7.38e-06	0.000234766	Up-regulated
CD207	50489	2.36423	-2.23696	7.58e-06	0.000240704	Up-regulated
SLC5A12	159963	4.20129	-1.5412	7.62e-06	0.000241083	Up-regulated
INSRR	3645	1.55131	-1.57064	8.36e-06	0.000260116	Up-regulated
NKX2-5	1482	3.41964	-2.45162	8.82e-06	0.000273077	Up-regulated
WSCD2	9671	2.20699	-1.74154	8.93e-06	0.000275754	Up-regulated
AGXT	189	2.44511	0.0781862	1.03e-05	0.000312021	Up-regulated
FLJ16779	100192386	3.01618	-2.07533	1.2e-05	0.000358724	Up-regulated
HTR2C	3358	3.2845	-2.95814	1.23e-05	0.000366524	Up-regulated
TGM7	116179	2.37053	-3.16753	1.25e-05	0.000370893	Up-regulated
PROX1	5629	2.93954	-1.854	1.27e-05	0.00037616	Up-regulated
C19orf33	64073	1.9914	-1.62598	1.28e-05	0.000380213	Up-regulated
NOX3	50508	2.35762	-3.10374	1.63e-05	0.00046978	Up-regulated
CELA2A	63036	2.85231	-2.92319	1.85e-05	0.000521662	Up-regulated
REN	5972	2.72373	-1.8396	1.95e-05	0.00054836	Up-regulated
SPATA22	84690	2.96536	-2.47624	2.36e-05	0.000647881	Up-regulated
SCGN	10590	2.64366	-3.11871	2.42e-05	0.000659842	Up-regulated
GPR25	2848	1.56637	-1.06455	2.45e-05	0.000665048	Up-regulated
NTN4	59277	1.64703	-0.340221	2.89e-05	0.000769571	Up-regulated
CDH18	1016	3.92049	-2.58869	2.91e-05	0.000771763	Up-regulated
ST8SIA2	8128	2.76696	-2.62634	3.08e-05	0.000808936	Up-regulated
EPS8L3	79574	2.34643	-2.36929	3.25e-05	0.000844565	Up-regulated
C1orf87	127795	3.11405	-2.90446	3.62e-05	0.000923356	Up-regulated
PTGFR	5737	1.8809	2.02115	3.68e-05	0.000933468	Up-regulated
CNTN1	1272	2.1546	0.848182	4.51e-05	0.00110877	Up-regulated
RD3	343035	1.72911	-0.956147	4.64e-05	0.00113584	Up-regulated
GABRA2	2555	2.57081	-0.569752	4.78e-05	0.00116503	Up-regulated
STATH	6779	3.41514	-2.38447	4.95e-05	0.00120048	Up-regulated
BCL2L14	79370	1.98795	-0.117881	5.73e-05	0.00134344	Up-regulated
PDE10A	10846	2.29184	-0.647655	5.99e-05	0.0013905	Up-regulated
NOS1	4842	3.50865	-2.31814	6.35e-05	0.00145967	Up-regulated
AADAC	13	1.96666	-2.60102	8.29e-05	0.0018464	Up-regulated
MRAP2	112609	2.22345	-1.55472	8.33e-05	0.00185005	Up-regulated
BBOX1	8424	3.25368	-2.11689	8.99e-05	0.00197218	Up-regulated
CGA	1081	2.65817	-3.13562	9.12e-05	0.00199551	Up-regulated
COL11A1	1301	2.34415	0.518063	9.2e-05	0.00200821	Up-regulated
C12orf36	283422	2.10066	-3.25487	0.000113193	0.0023935	Up-regulated
tAKR	389932	2.06002	0.0350693	0.000119741	0.00250014	Up-regulated
DCHS2	54798	2.24371	-1.26839	0.000145368	0.00293088	Up-regulated
SNCAIP	9627	2.07512	2.49729	0.000156466	0.00312305	Up-regulated
UNC5C	8633	2.07602	1.22703	0.000182209	0.003569	Up-regulated
PI15	51050	2.74291	3.34697	0.000196418	0.00378779	Up-regulated
THSD4	79875	1.85889	-0.837412	0.000205296	0.00390238	Up-regulated
TCF23	150921	2.57378	-3.09851	0.000205751	0.0039073	Up-regulated
LOC100133308	100133308	1.71668	-3.03791	0.000238038	0.00438271	Up-regulated
SCN9A	6335	1.63764	4.84549	0.000265572	0.00480972	Up-regulated
KCND2	3751	2.55331	-2.64836	0.000300695	0.00534006	Up-regulated
OLAH	55301	2.29559	-0.0397264	0.00033689	0.00584646	Up-regulated
POF1B	79983	1.7588	-0.155845	0.000338796	0.00587306	Up-regulated
POU1F1	5449	2.77247	-0.89299	0.000371461	0.00628239	Up-regulated
WDR72	256764	2.40891	-1.09522	0.000399452	0.00667806	Up-regulated
HBE1	3046	1.87166	0.285133	0.000408714	0.00681418	Up-regulated
LOC201651	201651	1.61253	-1.03598	0.000443443	0.00726561	Up-regulated
COL21A1	81578	1.80881	-1.02865	0.000464705	0.00756426	Up-regulated
CHST8	64377	1.95635	-1.70992	0.00047585	0.00770167	Up-regulated
KRT5	3852	2.34547	-2.01846	0.000518904	0.00827095	Up-regulated
ST6GALNAC5	81849	2.01065	-1.50204	0.000650338	0.0100056	Up-regulated
C1QTNF8	390664	2.01202	-3.14657	0.000712096	0.0107815	Up-regulated
GPRC6A	222545	2.15317	-3.14118	0.000739945	0.0111271	Up-regulated
ROR1	4919	1.68341	-0.893884	0.00082778	0.0122185	Up-regulated
HOXA11	3207	1.63545	2.07441	0.000830292	0.0122185	Up-regulated
SLC17A3	10786	1.5156	-1.97683	0.000845945	0.0124031	Up-regulated
CELP	1057	1.69322	-2.53295	0.000906594	0.0131473	Up-regulated
C2orf70	339778	1.55924	-3.20454	0.00091506	0.013258	Up-regulated
GRIN2B	2904	2.07528	-2.91354	0.000920215	0.013303	Up-regulated
NETO1	81832	1.56993	1.84111	0.00103599	0.0145888	Up-regulated
ZSCAN4	201516	1.76548	-1.23966	0.00106463	0.0149497	Up-regulated
MAOB	4129	1.68702	0.411538	0.00127461	0.0171728	Up-regulated
CLEC2L	154790	1.54209	-0.808029	0.00138912	0.0183315	Up-regulated
CLDN22	53842	1.94459	-3.11344	0.00142382	0.0187029	Up-regulated
TPO	7173	2.09408	-0.485812	0.00149694	0.0194169	Up-regulated
GPR158	57512	2.31721	-2.47174	0.00150391	0.0194601	Up-regulated
CTNNA2	1496	2.08393	-2.43216	0.00159527	0.0204039	Up-regulated
NPHS2	7827	2.15231	-2.97011	0.00169803	0.021484	Up-regulated
STON1-GTF2A1L	286749	1.68302	-1.66179	0.00172074	0.0216751	Up-regulated
ACE2	59272	1.53838	-1.98865	0.00181747	0.0225938	Up-regulated
RNF17	56163	1.91052	-2.86611	0.00193141	0.0235838	Up-regulated
PTPN5	84867	2.00125	-2.35505	0.00201223	0.0243764	Up-regulated
CT45A6	541465	2.98348	-0.844783	0.00207844	0.0249664	Up-regulated
CTNND2	1501	2.17277	-1.47882	0.00219343	0.026096	Up-regulated
ARSI	340075	1.72487	-2.79444	0.00266406	0.0304071	Up-regulated
ARSF	416	1.91265	-2.94952	0.00280451	0.0315995	Up-regulated
GRIK2	2898	1.67109	-3.08317	0.00285713	0.0319883	Up-regulated
CNTNAP5	129684	2.59326	-0.966761	0.00287311	0.0321132	Up-regulated
FGF10	2255	2.19154	-1.42144	0.0029213	0.0324878	Up-regulated
NCR2	9436	2.24805	0.884012	0.00327168	0.0355323	Up-regulated
KLHDC7A	127707	1.5306	-3.0639	0.00368485	0.0388555	Up-regulated
CXorf59	286464	1.62174	-2.13245	0.00400244	0.0414376	Up-regulated
C12orf77	196415	1.69571	-3.03091	0.00412653	0.0424702	Up-regulated
FOXL1	2300	2.03033	-1.06795	0.0043446	0.0441096	Up-regulated
POSTN	10631	2.00388	0.497218	0.00437837	0.0444073	Up-regulated
AGR2	10551	1.68124	0.681965	0.0046101	0.0461473	Up-regulated
MYH14	79784	1.51722	-1.99579	0.00483743	0.0479892	Up-regulated
