# Supplementary material for: Reduced protocadherin17 expression in leukemia stem cells: the clinical and biological effect in acute myeloid leukemia
Source: J Transl Med. 2019 Mar 29;17:102. doi: 10.1186/s12967-019-1851-1 (PMC6440111; doi:10.1186/s12967-019-1851-1)
Supplement: Supplementary file 6 — Additional file 6. Differentially expressed microRNAs between AML patients with low and high PCDH17 expression. [file 12967_2019_1851_MOESM6_ESM.xlsx]

## Sheet: Sheet1
Additional file 6: Differentially expressed microRNAs between AML patients with low and high PCDH17 expression.
microRNA Name	logFC	logCPM	P value	FDR	Up/Down-regulated in low PCDH17
hsa-mir-10b	-2.44511	11.1599	2.56e-21	1.43e-18	Down-regulated
hsa-mir-218-2	-2.02162	2.72855	3.9e-12	1.09e-09	Down-regulated
hsa-mir-196a-2	-3.29174	3.21507	1.1e-11	2.06e-09	Down-regulated
hsa-mir-214	-2.16178	2.35282	6.96e-11	9.73e-09	Down-regulated
hsa-mir-196a-1	-1.80609	4.56097	7.49e-10	8.38e-08	Down-regulated
hsa-mir-30a	-1.22674	9.92811	3.28e-08	2.93e-06	Down-regulated
hsa-mir-127	-2.36018	9.35617	3.79e-08	2.93e-06	Down-regulated
hsa-mir-615	-2.41502	1.57439	4.48e-08	2.93e-06	Down-regulated
hsa-mir-136	-2.70966	6.45608	4.71e-08	2.93e-06	Down-regulated
hsa-mir-483	-1.88478	2.1568	2.31e-07	1.29e-05	Down-regulated
hsa-mir-376c	-2.6328	5.35134	7.09e-07	3.3e-05	Down-regulated
hsa-mir-381	-2.48363	5.81818	8.35e-07	3.59e-05	Down-regulated
hsa-mir-379	-2.0424	9.45427	2e-06	6.99e-05	Down-regulated
hsa-mir-134	-1.79707	9.00361	5e-06	0.000158249	Down-regulated
hsa-mir-377	-2.64619	3.56168	5.1e-06	0.000158249	Down-regulated
hsa-mir-887	-1.61978	1.58327	6.35e-06	0.000186694	Down-regulated
hsa-mir-455	-1.31301	6.69313	1.63e-05	0.000396685	Down-regulated
hsa-mir-485	-1.77664	4.24384	4.13e-05	0.000928981	Down-regulated
hsa-mir-129-1	-1.8013	2.17039	4.15e-05	0.000928981	Down-regulated
hsa-mir-154	-2.07297	5.01205	4.38e-05	0.000942042	Down-regulated
hsa-mir-100	-1.73682	13.0054	5.37e-05	0.00107195	Down-regulated
hsa-mir-382	-1.85439	5.19197	5.79e-05	0.00107883	Down-regulated
hsa-mir-337	-1.93773	5.6574	7.3e-05	0.00127493	Down-regulated
hsa-mir-758	-1.968	4.41424	0.000116235	0.00196895	Down-regulated
hsa-mir-654	-1.75914	6.78299	0.000127054	0.00202923	Down-regulated
hsa-mir-376b	-2.15822	2.71661	0.000132496	0.00205736	Down-regulated
hsa-mir-369	-1.83946	5.42242	0.000141634	0.00213983	Down-regulated
hsa-mir-411	-1.94748	3.81567	0.000159705	0.00228911	Down-regulated
hsa-mir-495	-1.76966	5.33058	0.000170847	0.00238758	Down-regulated
hsa-mir-496	-1.8368	2.92914	0.000235359	0.00313251	Down-regulated
hsa-mir-410	-1.97046	4.17341	0.000466717	0.00567163	Down-regulated
hsa-mir-412	-1.6062	2.39705	0.000511185	0.00604798	Down-regulated
hsa-mir-539	-1.67095	4.88942	0.000519656	0.00604798	Down-regulated
hsa-mir-889	-1.72043	4.67423	0.000545682	0.00610073	Down-regulated
hsa-mir-487b	-1.64287	4.7205	0.000727526	0.00773134	Down-regulated
hsa-mir-129-2	-1.62562	1.96862	0.000733025	0.00773134	Down-regulated
hsa-mir-409	-1.51443	5.97072	0.000774695	0.00801953	Down-regulated
hsa-mir-655	-1.98694	3.37551	0.000804487	0.00806502	Down-regulated
hsa-mir-431	-1.60147	4.98871	0.000807945	0.00806502	Down-regulated
hsa-mir-656	-2.01637	2.16936	0.0008412	0.00810743	Down-regulated
hsa-mir-299	-1.84853	3.23697	0.000933495	0.00828291	Down-regulated
hsa-mir-376a-1	-1.63396	2.78167	0.000995165	0.00869215	Down-regulated
hsa-mir-493	-1.63813	5.74665	0.00117998	0.00984491	Down-regulated
hsa-mir-504	-1.36753	2.07669	0.0015016	0.0119914	Down-regulated
hsa-mir-376a-2	-1.7474	2.5711	0.00171523	0.0132588	Down-regulated
hsa-mir-1262	-1.2523	1.51495	0.00187698	0.0141788	Down-regulated
hsa-mir-323	-1.52292	4.53038	0.00208264	0.0155209	Down-regulated
hsa-mir-370	-1.52756	4.86219	0.00223597	0.0160245	Down-regulated
hsa-mir-1185-2	-1.27764	1.45034	0.00266627	0.0186306	Down-regulated
hsa-mir-432	-1.56841	3.35085	0.00281666	0.0192014	Down-regulated
hsa-mir-494	-1.50567	3.89362	0.00333122	0.0224356	Down-regulated
hsa-mir-329-2	-1.32751	1.9178	0.00395146	0.0259867	Down-regulated
hsa-mir-204	-1.01267	1.48712	0.00602051	0.0361878	Down-regulated
hsa-mir-329-1	-1.36469	1.94	0.0064395	0.0378914	Down-regulated
hsa-mir-224	-1.29842	7.26048	0.00656138	0.0382063	Down-regulated
hsa-mir-487a	-1.42013	2.49916	0.00782692	0.0451056	Down-regulated
hsa-mir-508	2.23985	3.98753	2.93e-07	1.49e-05	Up-regulated
hsa-mir-1978	1.22255	7.68982	1.1e-06	4.39e-05	Up-regulated
hsa-mir-1977	1.51784	7.87234	1.19e-06	4.44e-05	Up-regulated
hsa-mir-1974	1.52449	14.0919	1.07e-05	0.000299891	Up-regulated
hsa-mir-514-1	1.8703	2.0235	0.000123344	0.00202793	Up-regulated
hsa-mir-514-2	2.00605	1.95513	0.000189966	0.00259002	Up-regulated
hsa-mir-885	1.22824	2.62055	0.000390431	0.00485002	Up-regulated
hsa-mir-1269	3.45154	5.33911	0.000530145	0.00604798	Up-regulated
hsa-mir-135a-1	1.5115	3.90782	0.000885643	0.00811597	Up-regulated
hsa-mir-514-3	1.62244	2.06849	0.00109014	0.00937521	Up-regulated
hsa-mir-1275	1.05875	4.94021	0.00164685	0.0129661	Up-regulated
hsa-mir-10a	1.00803	16.8289	0.00388663	0.0258646	Up-regulated
hsa-mir-137	1.41044	1.44663	0.00544346	0.033075	Up-regulated
